# Supplementary material for: Analysis of the fecal microbiota of fast- and slow-growing rainbow trout (Oncorhynchus mykiss)
Source: BMC Genomics. 2019 Oct 29;20:788. doi: 10.1186/s12864-019-6175-2 (PMC6819385; doi:10.1186/s12864-019-6175-2)
Supplement: Supplementary file 1 — Additional file 1. Taxa information of trout fecal samples. Taxonomy information of fecal samples using Promega Maxwell DNA extraction kit. [file 12864_2019_6175_MOESM1_ESM.xlsx]

## Sheet: Gut
Taxa information of fish fecal samples
Sample	Phylum	Class	Genus
Gut	Actinobacteria	Actinobacteria	Actinomyces
	Bacteroidetes	Coriobacteriia	Flaviflexus
	Firmicutes	Bacteroidia	Trueperella
	Fusobacteria	Bacilli	Dietzia
	Proteobacteria	Clostridia	Rhodococcus
		Erysipelotrichia	Kineococcus
		Alphaproteobacteria	Brevibacterium
		Gammaproteobacteria	Brachybacterium
		Negativicutes	Dermacoccus
		Fusobacteriia	Mobilicoccus
			Janibacter
			Clavibacter
			Curtobacterium
			Frigoribacterium
			Leucobacter
			Rathayibacter
			Kocuria
			Micrococcus
			Rothia
			Sanguibacter
			Nocardioides
			Cutibacterium
			Propioniciclava
			Streptomyces
			Bacteroides
			Porphyromonas
			Alloprevotella
			Prevotella_2
			Cloacibacterium
			Empedobacter
			Weeksella
			Pedobacter
			Anoxybacillus
			Bacillus
			Geobacillus
			Exiguobacterium
			Paenibacillus
			Kurthia
			Jeotgalicoccus
			Macrococcus
			Nosocomiicoccus
			Salinicoccus
			Staphylococcus
			Globicatella
			Ignavigranum
			Allofustis
			Atopostipes
			Granulicatella
			Carnobacterium
			Enterococcus
			Vagococcus
			Lactobacillus
			Pediococcus
			Leuconostoc
			Weissella
			Anthococcus
			Lactococcus
			Streptococcus
			Clostridium_sensu_stricto_1
			Clostridium_sensu_stricto_15
			Clostridium_sensu_stricto_18
			Clostridium_sensu_stricto_4
			Clostridium_sensu_stricto_7
			Haloimpatiens
			Hathewaya
			Proteiniclasticum
			Anaerococcus
			Anaerosalibacter
			Gallicola
			Helcococcus
			Peptoniphilus
			Tepidimicrobium
			Anaerostipes
			Blautia
			Fusicatenibacter
			Hespellia
			Lachnoclostridium
			Sellimonas
			Peptococcus
			Paeniclostridium
			Paraclostridium
			Peptostreptococcus
			Romboutsia
			Terrisporobacter
			Butyricicoccus
			Faecalibacterium
			Ruminiclostridium_5
			Ruminiclostridium_9
			Ruminococcaceae_ge
			Ruminococcus_2
			Subdoligranulum
			Erysipelatoclostridium
			Faecalicoccus
			Turicibacter
			Veillonella
			Fusobacterium
			Leptotrichia
			Roseomonas
			Bosea
			Methylobacterium
			Shinella
			Paracoccus
			Sphingobium
			Sphingomonas
			Desulfovibrio
			Aeromonas
			Shewanella
			Burkholderia-Caballeronia-Paraburkholderia
			Delftia
			Massilia
			Noviherbaspirillum
			Oligella
			Ralstonia
			Rhizobacter
			Sutterella
			Kingella
			Neisseria
			Wohlfahrtiimonas
			Escherichia-Shigella
			Proteus
			Actinobacillus
			Aggregatibacter
			Haemophilus
			Mannheimia
			Pasteurella
			Acinetobacter
			Enhydrobacter
			Oblitimonas
			Photobacterium
