# Supplementary material for: Analysis of the fecal microbiota of fast- and slow-growing rainbow trout (Oncorhynchus mykiss)
Source: BMC Genomics. 2019 Oct 29;20:788. doi: 10.1186/s12864-019-6175-2 (PMC6819385; doi:10.1186/s12864-019-6175-2)
Supplement: Supplementary file 3 — Additional file 3. Mothur SOP. Mothur Standard Operating procedure for microbiota profiling. [file 12864_2019_6175_MOESM3_ESM.txt]

BACTERIAL MICROBIOME ANALYSIS

mothur > set.current(processors=12, fasta=180802_pratima.files.trim.contigs.fasta, group=180802_pratima.files.contigs.groups)
mothur > summary.seqs(fasta=current)
mothur > screen.seqs(fasta=current, group=current, maxambig=0, maxlength=375, minlength=367, maxhomop=8)
mothur > summary.seqs()
mothur > unique.seqs(fasta=current)
mothur > count.seqs(name=current, group=current)
mothur > summary.seqs(fasta=current, count=current)
mothur > align.seqs(fasta=ecoli_align_silva.fas, reference=silva.gold.align)
mothur > summary.seqs(fasta=ecoli_align_silva.align)
mothur > get.current()
mothur > pcr.seqs(fasta=silva.gold.align, start=13862, end=27654, keepdots=F)
mothur > align.seqs(fasta=ecoli_align_silva.fas, reference=silva.nr_v132.align)
mothur > summary.seqs(fasta=ecoli_align_silva.align)
mothur > pcr.seqs(fasta=silva.nr_v132.align, start=13862, end=27654, keepdots=F)
mothur > get.current()
mothur > align.seqs(fasta=180802_pratima.files.trim.contigs.good.unique.fasta, reference=silva.nr_v132.pcr.align)
mothur > screen.seqs(fasta=current, count=current, start=13862, end=27654)
mothur > unique.seqs(fasta=current, count=current)
mothur > pre.cluster(fasta=current, count=current, diffs=3)
mothur > chimera.vsearch(fasta=current, count=current, dereplicate=t)
mothur > remove.seqs(fasta=current, accnos=current)
mothur > summary.seqs(fasta=current, count=current)
mothur > classify.seqs(fasta=current, count=current, reference=silva.nr_v132.align, taxonomy=silva.nr_v132.tax)
mothur > remove.lineage(fasta=current, count=current, taxonomy=current, taxon=Chloroplast-Mitochondria-unknown-Archaea-Eukaryota)
mothur > summary.tax(taxonomy=current, count=current)
mothur > cluster.split(fasta=current, count=current, taxonomy=current, splitmethod=classify, taxlevel=4, cutoff=0.03)
mothur > set.current(processors=12, fasta=180802_pratima.files.trim.contigs.good.unique.good.filter.unique.precluster.pick.pick.fasta, count=180802_pratima.files.trim.contigs.good.unique.good.filter.unique.precluster.denovo.vsearch.pick.pick.count_table, taxonomy=180802_pratima.files.trim.contigs.good.unique.good.filter.unique.precluster.pick.nr_v132.wang.pick.taxonomy)
mothur > cluster.split(fasta=current, count=current, taxonomy=current, splitmethod=classify, taxlevel=4, cutoff=0.03, method=opti)
mothur > remove.rare(list=current, count=current, nseqs=10, label=0.03)
mothur > make.shared(list=current, count=current, label=0.03)
mothur > classify.otu(list=current, count=current, taxonomy=current, label=0.03)
mothur > count.groups(shared=current)
mothur > sub.sample(shared=current, size=6496)
mothur > quit
