# Supplementary material for: Analysis of the fecal microbiota of fast- and slow-growing rainbow trout (Oncorhynchus mykiss)
Source: BMC Genomics. 2019 Oct 29;20:788. doi: 10.1186/s12864-019-6175-2 (PMC6819385; doi:10.1186/s12864-019-6175-2)
Supplement: Supplementary file 4 — Additional file 4. Mothur Analysis log file. Logfile containing Mothur commands and results during Mothur analysis. Result of each step can be tracked in this file. [file 12864_2019_6175_MOESM4_ESM.txt]

Linux version

Using ReadLine

Using Boost

Running 64Bit Version

mothur v.1.40.2
Last updated: 4/23/2018
by
Patrick D. Schloss

Department of Microbiology & Immunology

University of Michigan
http://www.mothur.org

When using, please cite:
Schloss, P.D., et al., Introducing mothur: Open-source, platform-independent, community-supported software for describing and comparing microbial communities. Appl Environ Microbiol, 2009. 75(23):7537-41.

Distributed under the GNU General Public License

Type 'help()' for information on the commands that are available

For questions and analysis support, please visit our forum at https://www.mothur.org/forum

Type 'quit()' to exit program

Interactive Mode


mothur > set.current(processors=12, fasta=180802_pratima.files.trim.contigs.pcr.fasta, group=180802_pratima.files.contigs.groups)

Using 12 processors.

Current files saved by mothur:
fasta=180802_pratima.files.trim.contigs.pcr.fasta
group=180802_pratima.files.contigs.groups
processors=12

Output File Names: 
current_files.summary


mothur > summary.seqs(fasta=current, group=current)
Using 180802_pratima.files.trim.contigs.pcr.fasta as input file for the fasta parameter.
Using 180802_pratima.files.contigs.groups as input file for the group parameter.
group is not a valid parameter.
The valid parameters are: fasta, summary, contigsreport, alignreport, name, count, processors, seed, inputdir, and outputdir.

Using 12 processors.
[ERROR]: did not complete summary.seqs.

mothur > summary.seqs(fasta=current)
Using 180802_pratima.files.trim.contigs.pcr.fasta as input file for the fasta parameter.

Using 12 processors.

		Start	End	NBases	Ambigs	Polymer	NumSeqs
Minimum:	1	3	3	0	1	1
2.5%-tile:	1	21	21	0	3	56
25%-tile:	1	98	98	0	3	559
Median: 	1	98	98	0	3	1117
75%-tile:	1	98	98	0	3	1675
97.5%-tile:	1	98	98	1	4	2178
Maximum:	1	250	250	6	63	2233
Mean:	1	95	95	0	3
# of Seqs:	2233

It took 0 secs to summarize 2233 sequences.

Output File Names:
 180802_pratima.files.trim.contigs.pcr.summary


mothur > get.current()

Current RAM usage: 0.00692368 Gigabytes. Total Ram: 125.888 Gigabytes.

Current files saved by mothur:
fasta=180802_pratima.files.trim.contigs.pcr.fasta
group=180802_pratima.files.contigs.groups
processors=12
summary=180802_pratima.files.trim.contigs.pcr.summary

Current default directory saved by mothur: /home/diddyserver/Desktop/pratima/

Current working directory: /home/diddyserver/Desktop/pratima/

Output File Names: 
current_files.summary


mothur > set.current(fasta=180802_pratima.files.trim.contigs.fasta, 180802_pratima.files.contigs.groups)
180802_pratima.files.contigs.groups is not a valid parameter.
The valid parameters are: processors, flow, file, biom, phylip, column, summary, fasta, name, group, list, taxonomy, constaxonomy, contigsreport, qfile, accnos, rabund, sabund, design, order, tree, shared, ordergroup, count, current, relabund, sff, oligos, clear, seed, inputdir, and outputdir.

Using 12 processors.
[ERROR]: did not complete set.current.

mothur > set.current(fasta=180802_pratima.files.trim.contigs.fasta, group=180802_pratima.files.contigs.groups)

Using 12 processors.

Current files saved by mothur:
fasta=180802_pratima.files.trim.contigs.fasta
group=180802_pratima.files.contigs.groups
processors=12
summary=180802_pratima.files.trim.contigs.pcr.summary

Output File Names: 
current_files.summary


mothur > summary.seqs(fasta=current)
Using 180802_pratima.files.trim.contigs.fasta as input file for the fasta parameter.

Using 12 processors.

		Start	End	NBases	Ambigs	Polymer	NumSeqs
Minimum:	1	246	246	0	3	1
2.5%-tile:	1	367	367	0	4	99316
25%-tile:	1	371	371	0	4	993154
Median: 	1	373	373	0	5	1986307
75%-tile:	1	374	374	0	6	2979460
97.5%-tile:	1	375	375	5	8	3873298
Maximum:	1	500	500	59	249	3972613
Mean:	1	372	372	0	5
# of Seqs:	3972613

It took 32 secs to summarize 3972613 sequences.

Output File Names:
 180802_pratima.files.trim.contigs.summary


mothur > screen.seqs(fasta=current, group=current, maxambig=0, maxlength=375, minlength=367, maxhomop=8)
Using 180802_pratima.files.trim.contigs.fasta as input file for the fasta parameter.
Using 180802_pratima.files.contigs.groups as input file for the group parameter.

Using 12 processors.

It took 16 secs to screen 3972613 sequences, removed 632547.

/******************************************/
Running command: remove.seqs(accnos=180802_pratima.files.trim.contigs.bad.accnos, group=180802_pratima.files.contigs.groups)
Removed 632547 sequences from your group file.

Output File Names: 
180802_pratima.files.contigs.pick.groups

/******************************************/

Output File Names: 
180802_pratima.files.trim.contigs.bad.accnos
180802_pratima.files.trim.contigs.good.fasta
180802_pratima.files.contigs.good.groups


It took 37 secs to screen 3972613 sequences.

mothur > get.current()

Current RAM usage: 0.633945 Gigabytes. Total Ram: 125.888 Gigabytes.

Current files saved by mothur:
accnos=180802_pratima.files.trim.contigs.bad.accnos
fasta=180802_pratima.files.trim.contigs.good.fasta
group=180802_pratima.files.contigs.good.groups
processors=12
summary=180802_pratima.files.trim.contigs.summary

Current default directory saved by mothur: /home/diddyserver/Desktop/pratima/

Current working directory: /home/diddyserver/Desktop/pratima/

Output File Names: 
current_files.summary


mothur > summary.seqs()
Using 180802_pratima.files.trim.contigs.good.fasta as input file for the fasta parameter.

Using 12 processors.

		Start	End	NBases	Ambigs	Polymer	NumSeqs
Minimum:	1	367	367	0	3	1
2.5%-tile:	1	367	367	0	4	83502
25%-tile:	1	372	372	0	4	835017
Median: 	1	373	373	0	5	1670034
75%-tile:	1	374	374	0	6	2505050
97.5%-tile:	1	375	375	0	8	3256565
Maximum:	1	375	375	0	8	3340066
Mean:	1	372	372	0	5
# of Seqs:	3340066

It took 26 secs to summarize 3340066 sequences.

Output File Names:
 180802_pratima.files.trim.contigs.good.summary


mothur > unique.seqs(fasta=current)
Using 180802_pratima.files.trim.contigs.good.fasta as input file for the fasta parameter.
3340066	1153159

Output File Names: 
180802_pratima.files.trim.contigs.good.names
180802_pratima.files.trim.contigs.good.unique.fasta


mothur > count.seqs(name=current, group=current)
Using 180802_pratima.files.contigs.good.groups as input file for the group parameter.
Using 180802_pratima.files.trim.contigs.good.names as input file for the name parameter.

It took 50 secs to create a table for 3340066 sequences.

Total number of sequences: 3340066

Output File Names: 
180802_pratima.files.trim.contigs.good.count_table


mothur > summary.seqs(fasta=current, count=current)
Using 180802_pratima.files.trim.contigs.good.count_table as input file for the count parameter.
Using 180802_pratima.files.trim.contigs.good.unique.fasta as input file for the fasta parameter.

Using 12 processors.

		Start	End	NBases	Ambigs	Polymer	NumSeqs
Minimum:	1	367	367	0	3	1
2.5%-tile:	1	367	367	0	4	83502
25%-tile:	1	372	372	0	4	835017
Median: 	1	373	373	0	5	1670034
75%-tile:	1	374	374	0	6	2505050
97.5%-tile:	1	375	375	0	8	3256565
Maximum:	1	375	375	0	8	3340066
Mean:	1	372	372	0	5
# of unique seqs:	1153159
total # of seqs:	3340066

It took 29 secs to summarize 3340066 sequences.

Output File Names:
 180802_pratima.files.trim.contigs.good.unique.summary


mothur > align.seqs(fasta=ecoli_align_silva.fasta, silva.gold.align)
silva.gold.align is not a valid parameter.
The valid parameters are: reference, fasta, search, ksize, match, align, mismatch, gapopen, gapextend, processors, flip, threshold, seed, inputdir, and outputdir.
Unable to open ecoli_align_silva.fasta. Trying default /home/diddyserver/Desktop/pratima/ecoli_align_silva.fasta.
Unable to open /home/diddyserver/Desktop/pratima/ecoli_align_silva.fasta. Trying mothur's executable location /home/diddyserver/Desktop/pratima/ecoli_align_silva.fasta.
Unable to open /home/diddyserver/Desktop/pratima/ecoli_align_silva.fasta.
no valid files.

Using 12 processors.
[ERROR]: The reference parameter is a required for the align.seqs command, aborting.
[ERROR]: did not complete align.seqs.

mothur > align.seqs(fasta=ecoli_align_silva.fasta, reference=silva.gold.align)
Unable to open ecoli_align_silva.fasta. Trying default /home/diddyserver/Desktop/pratima/ecoli_align_silva.fasta.
Unable to open /home/diddyserver/Desktop/pratima/ecoli_align_silva.fasta. Trying mothur's executable location /home/diddyserver/Desktop/pratima/ecoli_align_silva.fasta.
Unable to open /home/diddyserver/Desktop/pratima/ecoli_align_silva.fasta.
no valid files.

Using 12 processors.
[ERROR]: did not complete align.seqs.

mothur > align.seqs(fasta=ecoli_align_silva.fas, reference=silva.gold.align)

Using 12 processors.

Reading in the silva.gold.align template sequences...	DONE.
It took 8 to read  5181 sequences.
Aligning sequences from ecoli_align_silva.fas ...
It took 0 secs to align 1 sequences.


Output File Names: 
ecoli_align_silva.align
ecoli_align_silva.align.report


mothur > summary.seqs(fasta=ecoli_align_silva.align)

Using 12 processors.

		Start	End	NBases	Ambigs	Polymer	NumSeqs
Minimum:	13862	27654	373	0	6	1
2.5%-tile:	13862	27654	373	0	6	1
25%-tile:	13862	27654	373	0	6	1
Median: 	13862	27654	373	0	6	1
75%-tile:	13862	27654	373	0	6	1
97.5%-tile:	13862	27654	373	0	6	1
Maximum:	13862	27654	373	0	6	1
Mean:	13862	27654	373	0	6
# of Seqs:	1

It took 0 secs to summarize 1 sequences.

Output File Names:
 ecoli_align_silva.summary


mothur > get.current()

Current RAM usage: 1.59574 Gigabytes. Total Ram: 125.888 Gigabytes.

Current files saved by mothur:
accnos=180802_pratima.files.trim.contigs.bad.accnos
fasta=ecoli_align_silva.align
group=180802_pratima.files.contigs.good.groups
name=180802_pratima.files.trim.contigs.good.names
count=180802_pratima.files.trim.contigs.good.count_table
processors=12
summary=ecoli_align_silva.summary

Current default directory saved by mothur: /home/diddyserver/Desktop/pratima/

Current working directory: /home/diddyserver/Desktop/pratima/

Output File Names: 
current_files.summary


mothur > pcr.seqs(fasta=silva.gold.align, start=13862, end=27654, keepdots=F)

Using 12 processors.
It took 1 secs to screen 5181 sequences.

Output File Names: 
silva.gold.pcr.align
silva.gold.bad.accnos


mothur > align.seqs(fasta=ecoli_align_silva.fas, reference=silva.nr_v132.align)

Using 12 processors.

Reading in the silva.nr_v132.align template sequences...	DONE.
It took 311 to read  213119 sequences.
Aligning sequences from ecoli_align_silva.fas ...
It took 0 secs to align 1 sequences.


Output File Names: 
ecoli_align_silva.align
ecoli_align_silva.align.report


mothur > summary.seqs(fasta=ecoli_align_silva.align)

Using 12 processors.

		Start	End	NBases	Ambigs	Polymer	NumSeqs
Minimum:	13862	27654	373	0	6	1
2.5%-tile:	13862	27654	373	0	6	1
25%-tile:	13862	27654	373	0	6	1
Median: 	13862	27654	373	0	6	1
75%-tile:	13862	27654	373	0	6	1
97.5%-tile:	13862	27654	373	0	6	1
Maximum:	13862	27654	373	0	6	1
Mean:	13862	27654	373	0	6
# of Seqs:	1

It took 0 secs to summarize 1 sequences.

Output File Names:
 ecoli_align_silva.summary


mothur > pcr.seqs(fasta=silva.nr_v132.align, start=13862, end=27654, keepdots=F)

Using 12 processors.
It took 34 secs to screen 213119 sequences.

Output File Names: 
silva.nr_v132.pcr.align
silva.nr_v132.bad.accnos


mothur > get.current()

Current RAM usage: 12.5953 Gigabytes. Total Ram: 125.888 Gigabytes.

Current files saved by mothur:
accnos=silva.nr_v132.bad.accnos
fasta=silva.nr_v132.pcr.align
group=180802_pratima.files.contigs.good.groups
name=180802_pratima.files.trim.contigs.good.names
count=180802_pratima.files.trim.contigs.good.count_table
processors=12
summary=ecoli_align_silva.summary

Current default directory saved by mothur: /home/diddyserver/Desktop/pratima/

Current working directory: /home/diddyserver/Desktop/pratima/

Output File Names: 
current_files.summary


mothur > align.seqs(fasta=180802_pratima.files.trim.contigs.good.unique.fasta, reference=silva.nr_v132.pcr.align)

Using 12 processors.

Reading in the silva.nr_v132.pcr.align template sequences...	DONE.
It took 85 to read  213119 sequences.
Aligning sequences from 180802_pratima.files.trim.contigs.good.unique.fasta ...
It took 35527 secs to align 1153159 sequences.

[WARNING]: 1811 of your sequences generated alignments that eliminated too many bases, a list is provided in 180802_pratima.files.trim.contigs.good.unique.flip.accnos.
[NOTE]: 862 of your sequences were reversed to produce a better alignment.

Output File Names: 
180802_pratima.files.trim.contigs.good.unique.align
180802_pratima.files.trim.contigs.good.unique.align.report
180802_pratima.files.trim.contigs.good.unique.flip.accnos


mothur > screen.seqs(fasta=current, count=current, start=13862, end=27654)
Using 180802_pratima.files.trim.contigs.good.count_table as input file for the count parameter.
Using 180802_pratima.files.trim.contigs.good.unique.align as input file for the fasta parameter.

Using 12 processors.

It took 48 secs to screen 1153159 sequences, removed 1153159.

/******************************************/
Running command: remove.seqs(accnos=180802_pratima.files.trim.contigs.good.unique.bad.accnos, count=180802_pratima.files.trim.contigs.good.count_table)

Removing group: Mobile_Feed because all sequences have been removed.

Removing group: Mobile_Inlet because all sequences have been removed.

Removing group: Mobile_Tank because all sequences have been removed.

Removing group: Mobile_pooled1 because all sequences have been removed.

Removing group: Mobile_pooled2 because all sequences have been removed.

Removing group: Mobile_pooled3 because all sequences have been removed.

Removing group: Promega_Inlet because all sequences have been removed.

Removing group: Promega_feed because all sequences have been removed.

Removing group: Promega_pooled1 because all sequences have been removed.

Removing group: Promega_pooled2 because all sequences have been removed.

Removing group: Promega_pooled3 because all sequences have been removed.

Removing group: Promega_tank because all sequences have been removed.

Removing group: Qiagen_Blood_pooled1 because all sequences have been removed.

Removing group: Qiagen_Blood_pooled2 because all sequences have been removed.

Removing group: Qiagen_Blood_pooled3 because all sequences have been removed.

Removing group: Qiagen_stool_pooled1 because all sequences have been removed.

Removing group: Qiagen_stool_pooled2 because all sequences have been removed.

Removing group: Qiagen_stool_pooled3 because all sequences have been removed.

Removing group: fast1 because all sequences have been removed.

Removing group: fast10 because all sequences have been removed.

Removing group: fast11 because all sequences have been removed.

Removing group: fast12 because all sequences have been removed.

Removing group: fast13 because all sequences have been removed.

Removing group: fast14 because all sequences have been removed.

Removing group: fast15 because all sequences have been removed.

Removing group: fast16 because all sequences have been removed.

Removing group: fast17 because all sequences have been removed.

Removing group: fast18 because all sequences have been removed.

Removing group: fast19 because all sequences have been removed.

Removing group: fast2 because all sequences have been removed.

Removing group: fast20 because all sequences have been removed.

Removing group: fast21 because all sequences have been removed.

Removing group: fast22 because all sequences have been removed.

Removing group: fast23 because all sequences have been removed.

Removing group: fast24 because all sequences have been removed.

Removing group: fast3 because all sequences have been removed.

Removing group: fast4 because all sequences have been removed.

Removing group: fast5 because all sequences have been removed.

Removing group: fast6 because all sequences have been removed.

Removing group: fast7 because all sequences have been removed.

Removing group: fast8 because all sequences have been removed.

Removing group: fast9 because all sequences have been removed.

Removing group: phenol because all sequences have been removed.

Removing group: slow1 because all sequences have been removed.

Removing group: slow10 because all sequences have been removed.

Removing group: slow11 because all sequences have been removed.

Removing group: slow12 because all sequences have been removed.

Removing group: slow13 because all sequences have been removed.

Removing group: slow14 because all sequences have been removed.

Removing group: slow15 because all sequences have been removed.

Removing group: slow16 because all sequences have been removed.

Removing group: slow17 because all sequences have been removed.

Removing group: slow18 because all sequences have been removed.

Removing group: slow19 because all sequences have been removed.

Removing group: slow2 because all sequences have been removed.

Removing group: slow20 because all sequences have been removed.

Removing group: slow21 because all sequences have been removed.

Removing group: slow3 because all sequences have been removed.

Removing group: slow4 because all sequences have been removed.

Removing group: slow5 because all sequences have been removed.

Removing group: slow6 because all sequences have been removed.

Removing group: slow7 because all sequences have been removed.

Removing group: slow8 because all sequences have been removed.

Removing group: slow9 because all sequences have been removed.
Your file contains only sequences from the .accnos file.
Removed 3340066 sequences from your count file.

Output File Names: 
180802_pratima.files.trim.contigs.good.pick.count_table

/******************************************/

Output File Names: 
180802_pratima.files.trim.contigs.good.unique.bad.accnos
180802_pratima.files.trim.contigs.good.unique.good.align
180802_pratima.files.trim.contigs.good.good.count_table


It took 84 secs to screen 1153159 sequences.

mothur > summary.seqs(count=180802_pratima.files.trim.contigs.good.count_table, fasta=180802_pratima.files.trim.contigs.good.unique.align)

Using 12 processors.

		Start	End	NBases	Ambigs	Polymer	NumSeqs
Minimum:	1	8	1	0	1	1
2.5%-tile:	8	13792	367	0	4	83502
25%-tile:	8	13792	371	0	4	835017
Median: 	8	13792	372	0	5	1670034
75%-tile:	8	13792	373	0	6	2505050
97.5%-tile:	8	13792	374	0	8	3256565
Maximum:	13792	13792	375	0	8	3340066
Mean:	24	13789	371	0	5
# of unique seqs:	1153159
total # of seqs:	3340066

It took 68 secs to summarize 3340066 sequences.

Output File Names:
 180802_pratima.files.trim.contigs.good.unique.summary


mothur > screen.seqs(fasta=current, count=current, start=8, end=13792)
Using 180802_pratima.files.trim.contigs.good.count_table as input file for the count parameter.
Using 180802_pratima.files.trim.contigs.good.unique.align as input file for the fasta parameter.

Using 12 processors.

It took 50 secs to screen 1153159 sequences, removed 10233.

/******************************************/
Running command: remove.seqs(accnos=180802_pratima.files.trim.contigs.good.unique.bad.accnos, count=180802_pratima.files.trim.contigs.good.count_table)
Removed 25438 sequences from your count file.

Output File Names: 
180802_pratima.files.trim.contigs.good.pick.count_table

/******************************************/

Output File Names: 
180802_pratima.files.trim.contigs.good.unique.bad.accnos
180802_pratima.files.trim.contigs.good.unique.good.align
180802_pratima.files.trim.contigs.good.good.count_table


It took 143 secs to screen 1153159 sequences.

mothur > summary.seqs(fasta=current, count=current)
Using 180802_pratima.files.trim.contigs.good.good.count_table as input file for the count parameter.
Using 180802_pratima.files.trim.contigs.good.unique.good.align as input file for the fasta parameter.

Using 12 processors.

		Start	End	NBases	Ambigs	Polymer	NumSeqs
Minimum:	1	13792	362	0	3	1
2.5%-tile:	8	13792	367	0	4	82866
25%-tile:	8	13792	371	0	4	828658
Median: 	8	13792	372	0	5	1657315
75%-tile:	8	13792	373	0	6	2485972
97.5%-tile:	8	13792	374	0	8	3231763
Maximum:	8	13792	375	0	8	3314628
Mean:	7	13792	371	0	5
# of unique seqs:	1142926
total # of seqs:	3314628

It took 70 secs to summarize 3314628 sequences.

Output File Names:
 180802_pratima.files.trim.contigs.good.unique.good.summary


mothur > filter.seqs(fasta=current, vertical=T, trump=.)
Using 180802_pratima.files.trim.contigs.good.unique.good.align as input file for the fasta parameter.

Using 12 processors.
Creating Filter... 
It took 92 secs to create filter for 1142926 sequences.


Running Filter... 
It took 50 secs to filter 1142926 sequences.


Length of filtered alignment: 926
Number of columns removed: 12866
Length of the original alignment: 13792
Number of sequences used to construct filter: 1142926

Output File Names: 
180802_pratima.filter
180802_pratima.files.trim.contigs.good.unique.good.filter.fasta


mothur > unique.seqs(fasta=current, count=current)
Using 180802_pratima.files.trim.contigs.good.good.count_table as input file for the count parameter.
Using 180802_pratima.files.trim.contigs.good.unique.good.filter.fasta as input file for the fasta parameter.
1142926	1138404

Output File Names: 
180802_pratima.files.trim.contigs.good.unique.good.filter.count_table
180802_pratima.files.trim.contigs.good.unique.good.filter.unique.fasta


mothur > summary.seqs(fasta=current, count=current)
Using 180802_pratima.files.trim.contigs.good.unique.good.filter.count_table as input file for the count parameter.
Using 180802_pratima.files.trim.contigs.good.unique.good.filter.unique.fasta as input file for the fasta parameter.

Using 12 processors.

		Start	End	NBases	Ambigs	Polymer	NumSeqs
Minimum:	1	926	362	0	3	1
2.5%-tile:	1	926	367	0	4	82866
25%-tile:	1	926	371	0	4	828658
Median: 	1	926	372	0	5	1657315
75%-tile:	1	926	373	0	6	2485972
97.5%-tile:	1	926	374	0	8	3231763
Maximum:	1	926	375	0	8	3314628
Mean:	1	926	371	0	5
# of unique seqs:	1138404
total # of seqs:	3314628

It took 32 secs to summarize 3314628 sequences.

Output File Names:
 180802_pratima.files.trim.contigs.good.unique.good.filter.unique.summary


mothur > pre.cluster(fasta=current, count=current, diffs=3)
Using 180802_pratima.files.trim.contigs.good.unique.good.filter.count_table as input file for the count parameter.
Using 180802_pratima.files.trim.contigs.good.unique.good.filter.unique.fasta as input file for the fasta parameter.

Using 12 processors.

Processing group fast20:

Processing group Qiagen_stool_pooled1:

Processing group fast11:

Processing group Mobile_pooled3:

Processing group slow18:

Processing group fast16:

Processing group fast8:

Processing group fast3:

Processing group Promega_pooled3:

Processing group slow4:

Processing group slow12:
fast11	9985	1828	8157
Total number of sequences before pre.cluster was 9985.
pre.cluster removed 8157 sequences.

It took 2 secs to cluster 8157 sequences.

Processing group fast12:
Qiagen_stool_pooled1	8916	2081	6835
Total number of sequences before pre.cluster was 8916.
pre.cluster removed 6835 sequences.

It took 3 secs to cluster 6835 sequences.

Processing group Qiagen_stool_pooled2:
slow12	7858	1817	6041
Total number of sequences before pre.cluster was 7858.
pre.cluster removed 6041 sequences.

It took 2 secs to cluster 6041 sequences.

Processing group slow13:
Qiagen_stool_pooled2	5892	1270	4622
Total number of sequences before pre.cluster was 5892.
pre.cluster removed 4622 sequences.

It took 1 secs to cluster 4622 sequences.

Processing group Qiagen_stool_pooled3:
fast16	18775	3484	15291
Total number of sequences before pre.cluster was 18775.
pre.cluster removed 15291 sequences.

It took 7 secs to cluster 15291 sequences.

Processing group fast17:
slow18	18036	3890	14146
Total number of sequences before pre.cluster was 18036.
pre.cluster removed 14146 sequences.

It took 10 secs to cluster 14146 sequences.

Processing group slow19:
slow13	15949	3714	12235
Total number of sequences before pre.cluster was 15949.
pre.cluster removed 12235 sequences.

It took 7 secs to cluster 12235 sequences.

Processing group slow14:
fast20	20997	4197	16800
Total number of sequences before pre.cluster was 20997.
pre.cluster removed 16800 sequences.

It took 12 secs to cluster 16800 sequences.

Processing group fast21:
slow14	10285	2371	7914
Total number of sequences before pre.cluster was 10285.
pre.cluster removed 7914 sequences.

It took 4 secs to cluster 7914 sequences.

Processing group slow15:
fast17	17732	3949	13783
Total number of sequences before pre.cluster was 17732.
pre.cluster removed 13783 sequences.

It took 9 secs to cluster 13783 sequences.

Processing group fast18:

Processing group Mobile_Feed:
Mobile_pooled3	27559	5797	21762
Total number of sequences before pre.cluster was 27559.
pre.cluster removed 21762 sequences.

It took 20 secs to cluster 21762 sequences.

Processing group Promega_Inlet:
fast18	15417	2746	12671
Total number of sequences before pre.cluster was 15417.
pre.cluster removed 12671 sequences.

It took 4 secs to cluster 12671 sequences.

Processing group fast19:
Qiagen_stool_pooled3	21650	5548	16102
Total number of sequences before pre.cluster was 21650.
pre.cluster removed 16102 sequences.

It took 21 secs to cluster 16102 sequences.

Processing group fast1:
slow4	20508	5696	14812
Total number of sequences before pre.cluster was 20508.
pre.cluster removed 14812 sequences.

fast8	23126	5783	17343
Total number of sequences before pre.cluster was 23126.
pre.cluster removed 17343 sequences.

It took 23 secs to cluster 14812 sequences.

Processing group slow5:
It took 24 secs to cluster 17343 sequences.

Processing group fast9:
slow15	19463	4920	14543
Total number of sequences before pre.cluster was 19463.
pre.cluster removed 14543 sequences.

It took 16 secs to cluster 14543 sequences.

Processing group slow16:
fast19	18543	3968	14575
Total number of sequences before pre.cluster was 18543.
pre.cluster removed 14575 sequences.

It took 11 secs to cluster 14575 sequences.

Processing group fast2:
fast21	22295	5296	16999
Total number of sequences before pre.cluster was 22295.
pre.cluster removed 16999 sequences.

It took 23 secs to cluster 16999 sequences.

Processing group fast22:
fast9	23350	4900	18450
Total number of sequences before pre.cluster was 23350.
pre.cluster removed 18450 sequences.

It took 16 secs to cluster 18450 sequences.

Processing group phenol:
Promega_pooled3	21858	7695	14163
Total number of sequences before pre.cluster was 21858.
pre.cluster removed 14163 sequences.

It took 40 secs to cluster 14163 sequences.

Processing group Promega_tank:
fast12	26798	7262	19536
Total number of sequences before pre.cluster was 26798.
pre.cluster removed 19536 sequences.

It took 42 secs to cluster 19536 sequences.

Processing group fast13:
fast13	7601	1746	5855
Total number of sequences before pre.cluster was 7601.
pre.cluster removed 5855 sequences.

It took 2 secs to cluster 5855 sequences.

Processing group fast14:
slow16	25745	4887	20858
Total number of sequences before pre.cluster was 25745.
pre.cluster removed 20858 sequences.

It took 17 secs to cluster 20858 sequences.

Processing group slow17:
fast3	27732	8572	19160
Total number of sequences before pre.cluster was 27732.
pre.cluster removed 19160 sequences.

It took 54 secs to cluster 19160 sequences.

Processing group fast4:
Promega_Inlet	26942	6638	20304
Total number of sequences before pre.cluster was 26942.
pre.cluster removed 20304 sequences.

It took 35 secs to cluster 20304 sequences.

Processing group Promega_feed:
Promega_tank	17347	4465	12882
Total number of sequences before pre.cluster was 17347.
pre.cluster removed 12882 sequences.

It took 15 secs to cluster 12882 sequences.

Processing group Qiagen_Blood_pooled1:
Qiagen_Blood_pooled1	14680	2913	11767
Total number of sequences before pre.cluster was 14680.
pre.cluster removed 11767 sequences.

It took 5 secs to cluster 11767 sequences.

Processing group Qiagen_Blood_pooled2:
Qiagen_Blood_pooled2	8035	1277	6758
Total number of sequences before pre.cluster was 8035.
pre.cluster removed 6758 sequences.

It took 2 secs to cluster 6758 sequences.

Processing group Qiagen_Blood_pooled3:
slow17	22335	5002	17333
Total number of sequences before pre.cluster was 22335.
pre.cluster removed 17333 sequences.

It took 17 secs to cluster 17333 sequences.
fast22	26430	6272	20158
Total number of sequences before pre.cluster was 26430.
pre.cluster removed 20158 sequences.

It took 31 secs to cluster 20158 sequences.

Processing group fast23:
fast14	25167	5635	19532
Total number of sequences before pre.cluster was 25167.
pre.cluster removed 19532 sequences.

It took 23 secs to cluster 19532 sequences.

Processing group fast15:
Mobile_Feed	22656	6305	16351
Total number of sequences before pre.cluster was 22656.
pre.cluster removed 16351 sequences.

It took 52 secs to cluster 16351 sequences.

Processing group Mobile_Inlet:
fast15	10245	2434	7811
Total number of sequences before pre.cluster was 10245.
pre.cluster removed 7811 sequences.

It took 3 secs to cluster 7811 sequences.
Qiagen_Blood_pooled3	21734	4659	17075
Total number of sequences before pre.cluster was 21734.
pre.cluster removed 17075 sequences.

It took 12 secs to cluster 17075 sequences.
slow5	28354	8356	19998
Total number of sequences before pre.cluster was 28354.
pre.cluster removed 19998 sequences.

It took 53 secs to cluster 19998 sequences.

Processing group slow6:
Promega_feed	18689	6032	12657
Total number of sequences before pre.cluster was 18689.
pre.cluster removed 12657 sequences.

It took 25 secs to cluster 12657 sequences.

Processing group Promega_pooled1:
fast23	22320	5538	16782
Total number of sequences before pre.cluster was 22320.
pre.cluster removed 16782 sequences.

It took 20 secs to cluster 16782 sequences.

Processing group fast24:
fast4	22651	6958	15693
Total number of sequences before pre.cluster was 22651.
pre.cluster removed 15693 sequences.

It took 31 secs to cluster 15693 sequences.

Processing group fast5:
fast24	16010	3704	12306
Total number of sequences before pre.cluster was 16010.
pre.cluster removed 12306 sequences.

It took 7 secs to cluster 12306 sequences.
fast2	37094	9882	27212
Total number of sequences before pre.cluster was 37094.
pre.cluster removed 27212 sequences.

It took 68 secs to cluster 27212 sequences.
Mobile_Inlet	30458	5626	24832
Total number of sequences before pre.cluster was 30458.
pre.cluster removed 24832 sequences.

It took 32 secs to cluster 24832 sequences.

Processing group Mobile_Tank:
fast5	22228	5665	16563
Total number of sequences before pre.cluster was 22228.
pre.cluster removed 16563 sequences.

It took 18 secs to cluster 16563 sequences.

Processing group fast6:
fast6	76	46	30
Total number of sequences before pre.cluster was 76.
pre.cluster removed 30 sequences.

It took 0 secs to cluster 30 sequences.

Processing group fast7:
slow6	26545	7337	19208
Total number of sequences before pre.cluster was 26545.
pre.cluster removed 19208 sequences.

It took 36 secs to cluster 19208 sequences.

Processing group slow7:
phenol	43091	10771	32320
Total number of sequences before pre.cluster was 43091.
pre.cluster removed 32320 sequences.

It took 84 secs to cluster 32320 sequences.

Processing group slow1:
Mobile_Tank	20832	5263	15569
Total number of sequences before pre.cluster was 20832.
pre.cluster removed 15569 sequences.

It took 26 secs to cluster 15569 sequences.

Processing group Mobile_pooled1:
slow7	20339	5343	14996
Total number of sequences before pre.cluster was 20339.
pre.cluster removed 14996 sequences.

It took 16 secs to cluster 14996 sequences.

Processing group slow8:
slow8	3406	731	2675
Total number of sequences before pre.cluster was 3406.
pre.cluster removed 2675 sequences.

It took 1 secs to cluster 2675 sequences.

Processing group slow9:
slow9	10654	1950	8704
Total number of sequences before pre.cluster was 10654.
pre.cluster removed 8704 sequences.

It took 2 secs to cluster 8704 sequences.
fast7	34838	8819	26019
Total number of sequences before pre.cluster was 34838.
pre.cluster removed 26019 sequences.

It took 49 secs to cluster 26019 sequences.
slow19	59753	14635	45118
Total number of sequences before pre.cluster was 59753.
pre.cluster removed 45118 sequences.

It took 157 secs to cluster 45118 sequences.

Processing group slow2:
slow1	32417	9049	23368
Total number of sequences before pre.cluster was 32417.
pre.cluster removed 23368 sequences.

It took 46 secs to cluster 23368 sequences.

Processing group slow10:
slow10	305	161	144
Total number of sequences before pre.cluster was 305.
pre.cluster removed 144 sequences.

It took 1 secs to cluster 144 sequences.

Processing group slow11:
slow2	18744	4506	14238
Total number of sequences before pre.cluster was 18744.
pre.cluster removed 14238 sequences.

It took 10 secs to cluster 14238 sequences.

Processing group slow20:
slow11	16135	3747	12388
Total number of sequences before pre.cluster was 16135.
pre.cluster removed 12388 sequences.

It took 6 secs to cluster 12388 sequences.
Promega_pooled1	47135	12201	34934
Total number of sequences before pre.cluster was 47135.
pre.cluster removed 34934 sequences.

It took 101 secs to cluster 34934 sequences.

Processing group Promega_pooled2:
Mobile_pooled1	29889	8096	21793
Total number of sequences before pre.cluster was 29889.
pre.cluster removed 21793 sequences.

It took 54 secs to cluster 21793 sequences.

Processing group Mobile_pooled2:
fast1	55032	15459	39573
Total number of sequences before pre.cluster was 55032.
pre.cluster removed 39573 sequences.

It took 160 secs to cluster 39573 sequences.

Processing group fast10:
Mobile_pooled2	8848	1901	6947
Total number of sequences before pre.cluster was 8848.
pre.cluster removed 6947 sequences.

It took 2 secs to cluster 6947 sequences.
slow20	20386	4301	16085
Total number of sequences before pre.cluster was 20386.
pre.cluster removed 16085 sequences.

It took 9 secs to cluster 16085 sequences.

Processing group slow21:
Promega_pooled2	24347	6698	17649
Total number of sequences before pre.cluster was 24347.
pre.cluster removed 17649 sequences.

It took 18 secs to cluster 17649 sequences.
slow21	26326	6123	20203
Total number of sequences before pre.cluster was 26326.
pre.cluster removed 20203 sequences.

It took 18 secs to cluster 20203 sequences.

Processing group slow3:
slow3	23849	5653	18196
Total number of sequences before pre.cluster was 23849.
pre.cluster removed 18196 sequences.

It took 12 secs to cluster 18196 sequences.
fast10	64612	13048	51564
Total number of sequences before pre.cluster was 64612.
pre.cluster removed 51564 sequences.

It took 66 secs to cluster 51564 sequences.
It took 380 secs to run pre.cluster.

Output File Names: 
180802_pratima.files.trim.contigs.good.unique.good.filter.unique.precluster.fasta
180802_pratima.files.trim.contigs.good.unique.good.filter.unique.precluster.count_table
180802_pratima.files.trim.contigs.good.unique.good.filter.unique.precluster.Mobile_Feed.map
180802_pratima.files.trim.contigs.good.unique.good.filter.unique.precluster.Mobile_Inlet.map
180802_pratima.files.trim.contigs.good.unique.good.filter.unique.precluster.Mobile_Tank.map
180802_pratima.files.trim.contigs.good.unique.good.filter.unique.precluster.Mobile_pooled1.map
180802_pratima.files.trim.contigs.good.unique.good.filter.unique.precluster.Mobile_pooled2.map
180802_pratima.files.trim.contigs.good.unique.good.filter.unique.precluster.Mobile_pooled3.map
180802_pratima.files.trim.contigs.good.unique.good.filter.unique.precluster.Promega_Inlet.map
180802_pratima.files.trim.contigs.good.unique.good.filter.unique.precluster.Promega_feed.map
180802_pratima.files.trim.contigs.good.unique.good.filter.unique.precluster.Promega_pooled1.map
180802_pratima.files.trim.contigs.good.unique.good.filter.unique.precluster.Promega_pooled2.map
180802_pratima.files.trim.contigs.good.unique.good.filter.unique.precluster.Promega_pooled3.map
180802_pratima.files.trim.contigs.good.unique.good.filter.unique.precluster.Promega_tank.map
180802_pratima.files.trim.contigs.good.unique.good.filter.unique.precluster.Qiagen_Blood_pooled1.map
180802_pratima.files.trim.contigs.good.unique.good.filter.unique.precluster.Qiagen_Blood_pooled2.map
180802_pratima.files.trim.contigs.good.unique.good.filter.unique.precluster.Qiagen_Blood_pooled3.map
180802_pratima.files.trim.contigs.good.unique.good.filter.unique.precluster.Qiagen_stool_pooled1.map
180802_pratima.files.trim.contigs.good.unique.good.filter.unique.precluster.Qiagen_stool_pooled2.map
180802_pratima.files.trim.contigs.good.unique.good.filter.unique.precluster.Qiagen_stool_pooled3.map
180802_pratima.files.trim.contigs.good.unique.good.filter.unique.precluster.fast1.map
180802_pratima.files.trim.contigs.good.unique.good.filter.unique.precluster.fast10.map
180802_pratima.files.trim.contigs.good.unique.good.filter.unique.precluster.fast11.map
180802_pratima.files.trim.contigs.good.unique.good.filter.unique.precluster.fast12.map
180802_pratima.files.trim.contigs.good.unique.good.filter.unique.precluster.fast13.map
180802_pratima.files.trim.contigs.good.unique.good.filter.unique.precluster.fast14.map
180802_pratima.files.trim.contigs.good.unique.good.filter.unique.precluster.fast15.map
180802_pratima.files.trim.contigs.good.unique.good.filter.unique.precluster.fast16.map
180802_pratima.files.trim.contigs.good.unique.good.filter.unique.precluster.fast17.map
180802_pratima.files.trim.contigs.good.unique.good.filter.unique.precluster.fast18.map
180802_pratima.files.trim.contigs.good.unique.good.filter.unique.precluster.fast19.map
180802_pratima.files.trim.contigs.good.unique.good.filter.unique.precluster.fast2.map
180802_pratima.files.trim.contigs.good.unique.good.filter.unique.precluster.fast20.map
180802_pratima.files.trim.contigs.good.unique.good.filter.unique.precluster.fast21.map
180802_pratima.files.trim.contigs.good.unique.good.filter.unique.precluster.fast22.map
180802_pratima.files.trim.contigs.good.unique.good.filter.unique.precluster.fast23.map
180802_pratima.files.trim.contigs.good.unique.good.filter.unique.precluster.fast24.map
180802_pratima.files.trim.contigs.good.unique.good.filter.unique.precluster.fast3.map
180802_pratima.files.trim.contigs.good.unique.good.filter.unique.precluster.fast4.map
180802_pratima.files.trim.contigs.good.unique.good.filter.unique.precluster.fast5.map
180802_pratima.files.trim.contigs.good.unique.good.filter.unique.precluster.fast6.map
180802_pratima.files.trim.contigs.good.unique.good.filter.unique.precluster.fast7.map
180802_pratima.files.trim.contigs.good.unique.good.filter.unique.precluster.fast8.map
180802_pratima.files.trim.contigs.good.unique.good.filter.unique.precluster.fast9.map
180802_pratima.files.trim.contigs.good.unique.good.filter.unique.precluster.phenol.map
180802_pratima.files.trim.contigs.good.unique.good.filter.unique.precluster.slow1.map
180802_pratima.files.trim.contigs.good.unique.good.filter.unique.precluster.slow10.map
180802_pratima.files.trim.contigs.good.unique.good.filter.unique.precluster.slow11.map
180802_pratima.files.trim.contigs.good.unique.good.filter.unique.precluster.slow12.map
180802_pratima.files.trim.contigs.good.unique.good.filter.unique.precluster.slow13.map
180802_pratima.files.trim.contigs.good.unique.good.filter.unique.precluster.slow14.map
180802_pratima.files.trim.contigs.good.unique.good.filter.unique.precluster.slow15.map
180802_pratima.files.trim.contigs.good.unique.good.filter.unique.precluster.slow16.map
180802_pratima.files.trim.contigs.good.unique.good.filter.unique.precluster.slow17.map
180802_pratima.files.trim.contigs.good.unique.good.filter.unique.precluster.slow18.map
180802_pratima.files.trim.contigs.good.unique.good.filter.unique.precluster.slow19.map
180802_pratima.files.trim.contigs.good.unique.good.filter.unique.precluster.slow2.map
180802_pratima.files.trim.contigs.good.unique.good.filter.unique.precluster.slow20.map
180802_pratima.files.trim.contigs.good.unique.good.filter.unique.precluster.slow21.map
180802_pratima.files.trim.contigs.good.unique.good.filter.unique.precluster.slow3.map
180802_pratima.files.trim.contigs.good.unique.good.filter.unique.precluster.slow4.map
180802_pratima.files.trim.contigs.good.unique.good.filter.unique.precluster.slow5.map
180802_pratima.files.trim.contigs.good.unique.good.filter.unique.precluster.slow6.map
180802_pratima.files.trim.contigs.good.unique.good.filter.unique.precluster.slow7.map
180802_pratima.files.trim.contigs.good.unique.good.filter.unique.precluster.slow8.map
180802_pratima.files.trim.contigs.good.unique.good.filter.unique.precluster.slow9.map


mothur > chimera.vsearch(fasta=current, count=current, dereplicate=t)
Using 180802_pratima.files.trim.contigs.good.unique.good.filter.unique.precluster.count_table as input file for the count parameter.
Using 180802_pratima.files.trim.contigs.good.unique.good.filter.unique.precluster.fasta as input file for the fasta parameter.

Using 12 processors.
Checking sequences from 180802_pratima.files.trim.contigs.good.unique.good.filter.unique.precluster.fasta ...

It took 16 secs to check 6305 sequences from group Mobile_Feed.

It took 13 secs to check 5626 sequences from group Mobile_Inlet.

It took 13 secs to check 5263 sequences from group Mobile_Tank.

It took 21 secs to check 8096 sequences from group Mobile_pooled1.

It took 4 secs to check 1901 sequences from group Mobile_pooled2.

It took 14 secs to check 5797 sequences from group Mobile_pooled3.

It took 17 secs to check 6638 sequences from group Promega_Inlet.

It took 14 secs to check 6032 sequences from group Promega_feed.

It took 32 secs to check 12201 sequences from group Promega_pooled1.

It took 16 secs to check 6698 sequences from group Promega_pooled2.

It took 19 secs to check 7695 sequences from group Promega_pooled3.

It took 11 secs to check 4465 sequences from group Promega_tank.

It took 7 secs to check 2913 sequences from group Qiagen_Blood_pooled1.

It took 3 secs to check 1277 sequences from group Qiagen_Blood_pooled2.

It took 11 secs to check 4659 sequences from group Qiagen_Blood_pooled3.

It took 5 secs to check 2081 sequences from group Qiagen_stool_pooled1.

It took 2 secs to check 1270 sequences from group Qiagen_stool_pooled2.

It took 14 secs to check 5548 sequences from group Qiagen_stool_pooled3.

It took 41 secs to check 15459 sequences from group fast1.

It took 34 secs to check 13048 sequences from group fast10.

It took 4 secs to check 1828 sequences from group fast11.

It took 19 secs to check 7262 sequences from group fast12.

It took 4 secs to check 1746 sequences from group fast13.

It took 14 secs to check 5635 sequences from group fast14.

It took 5 secs to check 2434 sequences from group fast15.

It took 8 secs to check 3484 sequences from group fast16.

It took 10 secs to check 3949 sequences from group fast17.

It took 6 secs to check 2746 sequences from group fast18.

It took 9 secs to check 3968 sequences from group fast19.

It took 25 secs to check 9882 sequences from group fast2.

It took 10 secs to check 4197 sequences from group fast20.

It took 13 secs to check 5296 sequences from group fast21.

It took 16 secs to check 6272 sequences from group fast22.

It took 13 secs to check 5538 sequences from group fast23.

It took 9 secs to check 3704 sequences from group fast24.

It took 21 secs to check 8572 sequences from group fast3.

It took 17 secs to check 6958 sequences from group fast4.

It took 14 secs to check 5665 sequences from group fast5.

It took 0 secs to check 46 sequences from group fast6.

It took 22 secs to check 8819 sequences from group fast7.

It took 14 secs to check 5783 sequences from group fast8.

It took 12 secs to check 4900 sequences from group fast9.

It took 27 secs to check 10771 sequences from group phenol.

It took 23 secs to check 9049 sequences from group slow1.

It took 0 secs to check 161 sequences from group slow10.

It took 9 secs to check 3747 sequences from group slow11.

It took 4 secs to check 1817 sequences from group slow12.

It took 9 secs to check 3714 sequences from group slow13.

It took 5 secs to check 2371 sequences from group slow14.

It took 12 secs to check 4920 sequences from group slow15.

It took 12 secs to check 4887 sequences from group slow16.

It took 11 secs to check 5002 sequences from group slow17.

It took 10 secs to check 3890 sequences from group slow18.

It took 39 secs to check 14635 sequences from group slow19.

It took 11 secs to check 4506 sequences from group slow2.

It took 10 secs to check 4301 sequences from group slow20.

It took 15 secs to check 6123 sequences from group slow21.

It took 14 secs to check 5653 sequences from group slow3.

It took 14 secs to check 5696 sequences from group slow4.

It took 20 secs to check 8356 sequences from group slow5.

It took 18 secs to check 7337 sequences from group slow6.

It took 13 secs to check 5343 sequences from group slow7.

It took 2 secs to check 731 sequences from group slow8.

It took 5 secs to check 1950 sequences from group slow9.

Output File Names: 
180802_pratima.files.trim.contigs.good.unique.good.filter.unique.precluster.denovo.vsearch.pick.count_table
180802_pratima.files.trim.contigs.good.unique.good.filter.unique.precluster.denovo.vsearch.chimeras
180802_pratima.files.trim.contigs.good.unique.good.filter.unique.precluster.denovo.vsearch.accnos


mothur > remove.seqs(fasta=current, accnos=current)
Using 180802_pratima.files.trim.contigs.good.unique.good.filter.unique.precluster.denovo.vsearch.accnos as input file for the accnos parameter.
Using 180802_pratima.files.trim.contigs.good.unique.good.filter.unique.precluster.fasta as input file for the fasta parameter.
[WARNING]: This command can take a namefile and you did not provide one. The current namefile is 180802_pratima.files.trim.contigs.good.names which seems to match 180802_pratima.files.trim.contigs.good.unique.good.filter.unique.precluster.fasta.
Removed 65109 sequences from your fasta file.

Output File Names: 
180802_pratima.files.trim.contigs.good.unique.good.filter.unique.precluster.pick.fasta


mothur > summary.seqs(fasta=current, count=current)
Using 180802_pratima.files.trim.contigs.good.unique.good.filter.unique.precluster.denovo.vsearch.pick.count_table as input file for the count parameter.
Using 180802_pratima.files.trim.contigs.good.unique.good.filter.unique.precluster.pick.fasta as input file for the fasta parameter.

Using 12 processors.

		Start	End	NBases	Ambigs	Polymer	NumSeqs
Minimum:	1	926	363	0	3	1
2.5%-tile:	1	926	367	0	4	78773
25%-tile:	1	926	371	0	4	787730
Median: 	1	926	372	0	5	1575460
75%-tile:	1	926	373	0	6	2363190
97.5%-tile:	1	926	374	0	8	3072147
Maximum:	1	926	375	0	8	3150919
Mean:	1	926	371	0	5
# of unique seqs:	269200
total # of seqs:	3150919

It took 7 secs to summarize 3150919 sequences.

Output File Names:
 180802_pratima.files.trim.contigs.good.unique.good.filter.unique.precluster.pick.summary


mothur > classify.seqs(fasta=current, count=current, reference=silva.nr_v132.align, taxonomy=silva.nr_v132.tax)
Using 180802_pratima.files.trim.contigs.good.unique.good.filter.unique.precluster.denovo.vsearch.pick.count_table as input file for the count parameter.
Using 180802_pratima.files.trim.contigs.good.unique.good.filter.unique.precluster.pick.fasta as input file for the fasta parameter.

Using 12 processors.
Generating search database...    DONE.
It took 331 seconds generate search database.

Reading in the silva.nr_v132.tax taxonomy...	DONE.
Calculating template taxonomy tree...     DONE.
Calculating template probabilities...     DONE.
It took 607 seconds get probabilities. 
Classifying sequences from 180802_pratima.files.trim.contigs.good.unique.good.filter.unique.precluster.pick.fasta ...
[WARNING]: M03064_15_000000000-BNFWC_1_1111_16414_17555 could not be classified. You can use the remove.lineage command with taxon=unknown; to remove such sequences.
[WARNING]: M03064_15_000000000-BNFWC_1_2102_29245_16679 could not be classified. You can use the remove.lineage command with taxon=unknown; to remove such sequences.
[WARNING]: M03064_15_000000000-BNFWC_1_2103_6691_6103 could not be classified. You can use the remove.lineage command with taxon=unknown; to remove such sequences.
[WARNING]: M03064_15_000000000-BNFWC_1_2111_3327_21419 could not be classified. You can use the remove.lineage command with taxon=unknown; to remove such sequences.
[WARNING]: M03064_15_000000000-BNFWC_1_2114_3506_21431 could not be classified. You can use the remove.lineage command with taxon=unknown; to remove such sequences.
[WARNING]: M03064_15_000000000-BNFWC_1_2103_29246_14096 could not be classified. You can use the remove.lineage command with taxon=unknown; to remove such sequences.
[WARNING]: M03064_15_000000000-BNFWC_1_2109_29193_18035 could not be classified. You can use the remove.lineage command with taxon=unknown; to remove such sequences.
[WARNING]: M03064_15_000000000-BNFWC_1_1113_8382_26415 could not be classified. You can use the remove.lineage command with taxon=unknown; to remove such sequences.
[WARNING]: M03064_15_000000000-BNFWC_1_1108_29202_18113 could not be classified. You can use the remove.lineage command with taxon=unknown; to remove such sequences.
[WARNING]: M03064_15_000000000-BNFWC_1_1105_22033_26402 could not be classified. You can use the remove.lineage command with taxon=unknown; to remove such sequences.
[WARNING]: M03064_15_000000000-BNFWC_1_2113_8654_26540 could not be classified. You can use the remove.lineage command with taxon=unknown; to remove such sequences.
[WARNING]: M03064_15_000000000-BNFWC_1_1113_26427_16599 could not be classified. You can use the remove.lineage command with taxon=unknown; to remove such sequences.
[WARNING]: M03064_15_000000000-BNFWC_1_2106_7337_26533 could not be classified. You can use the remove.lineage command with taxon=unknown; to remove such sequences.
[WARNING]: M03064_15_000000000-BNFWC_1_1111_7504_26413 could not be classified. You can use the remove.lineage command with taxon=unknown; to remove such sequences.
[WARNING]: M03064_15_000000000-BNFWC_1_1105_21889_26405 could not be classified. You can use the remove.lineage command with taxon=unknown; to remove such sequences.
[WARNING]: M03064_15_000000000-BNFWC_1_1105_15846_12772 could not be classified. You can use the remove.lineage command with taxon=unknown; to remove such sequences.
[WARNING]: M03064_15_000000000-BNFWC_1_1114_7272_26404 could not be classified. You can use the remove.lineage command with taxon=unknown; to remove such sequences.
[WARNING]: M03064_15_000000000-BNFWC_1_1114_24053_26408 could not be classified. You can use the remove.lineage command with taxon=unknown; to remove such sequences.
[WARNING]: M03064_15_000000000-BNFWC_1_1107_29214_13930 could not be classified. You can use the remove.lineage command with taxon=unknown; to remove such sequences.
[WARNING]: M03064_15_000000000-BNFWC_1_1111_22182_26339 could not be classified. You can use the remove.lineage command with taxon=unknown; to remove such sequences.
[WARNING]: M03064_15_000000000-BNFWC_1_2110_8555_22653 could not be classified. You can use the remove.lineage command with taxon=unknown; to remove such sequences.
[WARNING]: M03064_15_000000000-BNFWC_1_1101_22356_11689 could not be classified. You can use the remove.lineage command with taxon=unknown; to remove such sequences.
[WARNING]: M03064_15_000000000-BNFWC_1_2109_29199_16418 could not be classified. You can use the remove.lineage command with taxon=unknown; to remove such sequences.
[WARNING]: M03064_15_000000000-BNFWC_1_2107_11024_5474 could not be classified. You can use the remove.lineage command with taxon=unknown; to remove such sequences.
[WARNING]: M03064_15_000000000-BNFWC_1_1111_5046_7625 could not be classified. You can use the remove.lineage command with taxon=unknown; to remove such sequences.
[WARNING]: M03064_15_000000000-BNFWC_1_2112_29168_13444 could not be classified. You can use the remove.lineage command with taxon=unknown; to remove such sequences.
[WARNING]: M03064_15_000000000-BNFWC_1_2103_27065_13722 could not be classified. You can use the remove.lineage command with taxon=unknown; to remove such sequences.
[WARNING]: M03064_15_000000000-BNFWC_1_2108_14999_12445 could not be classified. You can use the remove.lineage command with taxon=unknown; to remove such sequences.
[WARNING]: M03064_15_000000000-BNFWC_1_1111_22184_26320 could not be classified. You can use the remove.lineage command with taxon=unknown; to remove such sequences.
[WARNING]: M03064_15_000000000-BNFWC_1_1112_14163_10231 could not be classified. You can use the remove.lineage command with taxon=unknown; to remove such sequences.
[WARNING]: M03064_15_000000000-BNFWC_1_2112_29170_13480 could not be classified. You can use the remove.lineage command with taxon=unknown; to remove such sequences.
[WARNING]: M03064_15_000000000-BNFWC_1_2109_17842_19104 could not be classified. You can use the remove.lineage command with taxon=unknown; to remove such sequences.
[WARNING]: M03064_15_000000000-BNFWC_1_1106_16666_6644 could not be classified. You can use the remove.lineage command with taxon=unknown; to remove such sequences.
[WARNING]: M03064_15_000000000-BNFWC_1_1109_26831_22010 could not be classified. You can use the remove.lineage command with taxon=unknown; to remove such sequences.
[WARNING]: M03064_15_000000000-BNFWC_1_1110_23474_18342 could not be classified. You can use the remove.lineage command with taxon=unknown; to remove such sequences.
[WARNING]: M03064_15_000000000-BNFWC_1_2108_6177_5800 could not be classified. You can use the remove.lineage command with taxon=unknown; to remove such sequences.
It took 3095 secs to classify 269200 sequences.


It took 3095 secs to classify 269200 sequences.


It took 21 secs to create the summary file for 269200 sequences.


Output File Names: 
180802_pratima.files.trim.contigs.good.unique.good.filter.unique.precluster.pick.nr_v132.wang.taxonomy
180802_pratima.files.trim.contigs.good.unique.good.filter.unique.precluster.pick.nr_v132.wang.tax.summary


mothur > remove.lineage(fasta=current, count=current, taxonomy=current, taxon=Chloroplast-Mitochondria-unknown-Archaea-Eukaryota)
Using 180802_pratima.files.trim.contigs.good.unique.good.filter.unique.precluster.denovo.vsearch.pick.count_table as input file for the count parameter.
Using 180802_pratima.files.trim.contigs.good.unique.good.filter.unique.precluster.pick.fasta as input file for the fasta parameter.
Using 180802_pratima.files.trim.contigs.good.unique.good.filter.unique.precluster.pick.nr_v132.wang.taxonomy as input file for the taxonomy parameter.

[NOTE]: The count file should contain only unique names, so mothur assumes your fasta, list and taxonomy files also contain only uniques.


Output File Names: 
180802_pratima.files.trim.contigs.good.unique.good.filter.unique.precluster.pick.nr_v132.wang.pick.taxonomy
180802_pratima.files.trim.contigs.good.unique.good.filter.unique.precluster.pick.pick.fasta
180802_pratima.files.trim.contigs.good.unique.good.filter.unique.precluster.denovo.vsearch.pick.pick.count_table


mothur > summary.tax(taxonomy=current, count=current)
Using 180802_pratima.files.trim.contigs.good.unique.good.filter.unique.precluster.denovo.vsearch.pick.pick.count_table as input file for the count parameter.
Using 180802_pratima.files.trim.contigs.good.unique.good.filter.unique.precluster.pick.nr_v132.wang.pick.taxonomy as input file for the taxonomy parameter.

It took 13 secs to create the summary file for 2524985 sequences.


Output File Names: 
180802_pratima.files.trim.contigs.good.unique.good.filter.unique.precluster.pick.nr_v132.wang.pick.tax.summary


mothur > cluster.split(fasta=current, count=current, taxonomy=current, splitmethod=classify, taxlevel=4, cutoff=0.03)
Using 180802_pratima.files.trim.contigs.good.unique.good.filter.unique.precluster.denovo.vsearch.pick.pick.count_table as input file for the count parameter.
Using 180802_pratima.files.trim.contigs.good.unique.good.filter.unique.precluster.pick.pick.fasta as input file for the fasta parameter.
Using 180802_pratima.files.trim.contigs.good.unique.good.filter.unique.precluster.pick.nr_v132.wang.pick.taxonomy as input file for the taxonomy parameter.

Using 12 processors.
Splitting the file...
/******************************************/
Running command: dist.seqs(fasta=180802_pratima.files.trim.contigs.good.unique.good.filter.unique.precluster.pick.pick.fasta.0.temp, processors=12, cutoff=0.03)

Using 12 processors.
/******************************************/

Sequence	Time	Num_Dists_Below_Cutoff

quitting command...

It took 125 secs to find distances for 19888 sequences. 11162637 distances below cutoff 0.03.

/******************************************/
Running command: dist.seqs(fasta=180802_pratima.files.trim.contigs.good.unique.good.filter.unique.precluster.pick.pick.fasta.1.temp, processors=12, cutoff=0.03)

Using 12 processors.
/******************************************/
/******************************************/
Running command: dist.seqs(fasta=180802_pratima.files.trim.contigs.good.unique.good.filter.unique.precluster.pick.pick.fasta.2.temp, processors=12, cutoff=0.03)

Using 12 processors.
/******************************************/
/******************************************/
Running command: dist.seqs(fasta=180802_pratima.files.trim.contigs.good.unique.good.filter.unique.precluster.pick.pick.fasta.3.temp, processors=12, cutoff=0.03)

Using 12 processors.
/******************************************/
/******************************************/
Running command: dist.seqs(fasta=180802_pratima.files.trim.contigs.good.unique.good.filter.unique.precluster.pick.pick.fasta.4.temp, processors=12, cutoff=0.03)

Using 12 processors.
/******************************************/
/******************************************/
Running command: dist.seqs(fasta=180802_pratima.files.trim.contigs.good.unique.good.filter.unique.precluster.pick.pick.fasta.5.temp, processors=12, cutoff=0.03)

Using 12 processors.
/******************************************/
/******************************************/
Running command: dist.seqs(fasta=180802_pratima.files.trim.contigs.good.unique.good.filter.unique.precluster.pick.pick.fasta.6.temp, processors=12, cutoff=0.03)

Using 12 processors.
/******************************************/
/******************************************/
Running command: dist.seqs(fasta=180802_pratima.files.trim.contigs.good.unique.good.filter.unique.precluster.pick.pick.fasta.7.temp, processors=12, cutoff=0.03)

Using 12 processors.
/******************************************/
/******************************************/
Running command: dist.seqs(fasta=180802_pratima.files.trim.contigs.good.unique.good.filter.unique.precluster.pick.pick.fasta.8.temp, processors=12, cutoff=0.03)

Using 12 processors.
/******************************************/
/******************************************/
Running command: dist.seqs(fasta=180802_pratima.files.trim.contigs.good.unique.good.filter.unique.precluster.pick.pick.fasta.9.temp, processors=12, cutoff=0.03)

Using 12 processors.
/******************************************/
/******************************************/
Running command: dist.seqs(fasta=180802_pratima.files.trim.contigs.good.unique.good.filter.unique.precluster.pick.pick.fasta.10.temp, processors=12, cutoff=0.03)

Using 12 processors.
/******************************************/
/******************************************/
Running command: dist.seqs(fasta=180802_pratima.files.trim.contigs.good.unique.good.filter.unique.precluster.pick.pick.fasta.11.temp, processors=12, cutoff=0.03)

Using 12 processors.
/******************************************/
/******************************************/
Running command: dist.seqs(fasta=180802_pratima.files.trim.contigs.good.unique.good.filter.unique.precluster.pick.pick.fasta.12.temp, processors=12, cutoff=0.03)

Using 12 processors.
/******************************************/
/******************************************/
Running command: dist.seqs(fasta=180802_pratima.files.trim.contigs.good.unique.good.filter.unique.precluster.pick.pick.fasta.13.temp, processors=12, cutoff=0.03)

Using 12 processors.
/******************************************/
/******************************************/
Running command: dist.seqs(fasta=180802_pratima.files.trim.contigs.good.unique.good.filter.unique.precluster.pick.pick.fasta.14.temp, processors=12, cutoff=0.03)

Using 12 processors.
/******************************************/
/******************************************/
Running command: dist.seqs(fasta=180802_pratima.files.trim.contigs.good.unique.good.filter.unique.precluster.pick.pick.fasta.15.temp, processors=12, cutoff=0.03)

Using 12 processors.
/******************************************/
/******************************************/
Running command: dist.seqs(fasta=180802_pratima.files.trim.contigs.good.unique.good.filter.unique.precluster.pick.pick.fasta.16.temp, processors=12, cutoff=0.03)

Using 12 processors.
/******************************************/
/******************************************/
Running command: dist.seqs(fasta=180802_pratima.files.trim.contigs.good.unique.good.filter.unique.precluster.pick.pick.fasta.17.temp, processors=12, cutoff=0.03)

Using 12 processors.
/******************************************/
/******************************************/
Running command: dist.seqs(fasta=180802_pratima.files.trim.contigs.good.unique.good.filter.unique.precluster.pick.pick.fasta.18.temp, processors=12, cutoff=0.03)

Using 12 processors.
/******************************************/
/******************************************/
Running command: dist.seqs(fasta=180802_pratima.files.trim.contigs.good.unique.good.filter.unique.precluster.pick.pick.fasta.19.temp, processors=12, cutoff=0.03)

Using 12 processors.
/******************************************/
/******************************************/
Running command: dist.seqs(fasta=180802_pratima.files.trim.contigs.good.unique.good.filter.unique.precluster.pick.pick.fasta.20.temp, processors=12, cutoff=0.03)

Using 12 processors.
/******************************************/
/******************************************/
Running command: dist.seqs(fasta=180802_pratima.files.trim.contigs.good.unique.good.filter.unique.precluster.pick.pick.fasta.21.temp, processors=12, cutoff=0.03)

Using 12 processors.
/******************************************/
/******************************************/
Running command: dist.seqs(fasta=180802_pratima.files.trim.contigs.good.unique.good.filter.unique.precluster.pick.pick.fasta.22.temp, processors=12, cutoff=0.03)

Using 12 processors.
/******************************************/
/******************************************/
Running command: dist.seqs(fasta=180802_pratima.files.trim.contigs.good.unique.good.filter.unique.precluster.pick.pick.fasta.23.temp, processors=12, cutoff=0.03)

Using 12 processors.
/******************************************/
/******************************************/
Running command: dist.seqs(fasta=180802_pratima.files.trim.contigs.good.unique.good.filter.unique.precluster.pick.pick.fasta.24.temp, processors=12, cutoff=0.03)

Using 12 processors.
/******************************************/
/******************************************/
Running command: dist.seqs(fasta=180802_pratima.files.trim.contigs.good.unique.good.filter.unique.precluster.pick.pick.fasta.25.temp, processors=12, cutoff=0.03)

Using 12 processors.
/******************************************/
/******************************************/
Running command: dist.seqs(fasta=180802_pratima.files.trim.contigs.good.unique.good.filter.unique.precluster.pick.pick.fasta.26.temp, processors=12, cutoff=0.03)

Using 12 processors.
/******************************************/
/******************************************/
Running command: dist.seqs(fasta=180802_pratima.files.trim.contigs.good.unique.good.filter.unique.precluster.pick.pick.fasta.27.temp, processors=12, cutoff=0.03)

Using 12 processors.
/******************************************/
/******************************************/
Running command: dist.seqs(fasta=180802_pratima.files.trim.contigs.good.unique.good.filter.unique.precluster.pick.pick.fasta.28.temp, processors=12, cutoff=0.03)

Using 12 processors.
/******************************************/
/******************************************/
Running command: dist.seqs(fasta=180802_pratima.files.trim.contigs.good.unique.good.filter.unique.precluster.pick.pick.fasta.29.temp, processors=12, cutoff=0.03)

Using 12 processors.
/******************************************/
/******************************************/
Running command: dist.seqs(fasta=180802_pratima.files.trim.contigs.good.unique.good.filter.unique.precluster.pick.pick.fasta.30.temp, processors=12, cutoff=0.03)

Using 12 processors.
/******************************************/
/******************************************/
Running command: dist.seqs(fasta=180802_pratima.files.trim.contigs.good.unique.good.filter.unique.precluster.pick.pick.fasta.31.temp, processors=12, cutoff=0.03)

Using 12 processors.
/******************************************/
/******************************************/
Running command: dist.seqs(fasta=180802_pratima.files.trim.contigs.good.unique.good.filter.unique.precluster.pick.pick.fasta.32.temp, processors=12, cutoff=0.03)

Using 12 processors.
/******************************************/
/******************************************/
Running command: dist.seqs(fasta=180802_pratima.files.trim.contigs.good.unique.good.filter.unique.precluster.pick.pick.fasta.33.temp, processors=12, cutoff=0.03)

Using 12 processors.
/******************************************/
/******************************************/
Running command: dist.seqs(fasta=180802_pratima.files.trim.contigs.good.unique.good.filter.unique.precluster.pick.pick.fasta.34.temp, processors=12, cutoff=0.03)

Using 12 processors.
/******************************************/
/******************************************/
Running command: dist.seqs(fasta=180802_pratima.files.trim.contigs.good.unique.good.filter.unique.precluster.pick.pick.fasta.35.temp, processors=12, cutoff=0.03)

Using 12 processors.
/******************************************/
/******************************************/
Running command: dist.seqs(fasta=180802_pratima.files.trim.contigs.good.unique.good.filter.unique.precluster.pick.pick.fasta.36.temp, processors=12, cutoff=0.03)

Using 12 processors.
/******************************************/
/******************************************/
Running command: dist.seqs(fasta=180802_pratima.files.trim.contigs.good.unique.good.filter.unique.precluster.pick.pick.fasta.37.temp, processors=12, cutoff=0.03)

Using 12 processors.
/******************************************/
/******************************************/
Running command: dist.seqs(fasta=180802_pratima.files.trim.contigs.good.unique.good.filter.unique.precluster.pick.pick.fasta.38.temp, processors=12, cutoff=0.03)

Using 12 processors.
/******************************************/
/******************************************/
Running command: dist.seqs(fasta=180802_pratima.files.trim.contigs.good.unique.good.filter.unique.precluster.pick.pick.fasta.39.temp, processors=12, cutoff=0.03)

Using 12 processors.
/******************************************/
/******************************************/
Running command: dist.seqs(fasta=180802_pratima.files.trim.contigs.good.unique.good.filter.unique.precluster.pick.pick.fasta.40.temp, processors=12, cutoff=0.03)

Using 12 processors.
/******************************************/
/******************************************/
Running command: dist.seqs(fasta=180802_pratima.files.trim.contigs.good.unique.good.filter.unique.precluster.pick.pick.fasta.41.temp, processors=12, cutoff=0.03)

Using 12 processors.
/******************************************/
/******************************************/
Running command: dist.seqs(fasta=180802_pratima.files.trim.contigs.good.unique.good.filter.unique.precluster.pick.pick.fasta.42.temp, processors=12, cutoff=0.03)

Using 12 processors.
/******************************************/
/******************************************/
Running command: dist.seqs(fasta=180802_pratima.files.trim.contigs.good.unique.good.filter.unique.precluster.pick.pick.fasta.43.temp, processors=12, cutoff=0.03)

Using 12 processors.
/******************************************/
/******************************************/
Running command: dist.seqs(fasta=180802_pratima.files.trim.contigs.good.unique.good.filter.unique.precluster.pick.pick.fasta.44.temp, processors=12, cutoff=0.03)

Using 12 processors.
/******************************************/
/******************************************/
Running command: dist.seqs(fasta=180802_pratima.files.trim.contigs.good.unique.good.filter.unique.precluster.pick.pick.fasta.45.temp, processors=12, cutoff=0.03)

Using 12 processors.
/******************************************/
/******************************************/
Running command: dist.seqs(fasta=180802_pratima.files.trim.contigs.good.unique.good.filter.unique.precluster.pick.pick.fasta.46.temp, processors=12, cutoff=0.03)

Using 12 processors.
/******************************************/
/******************************************/
Running command: dist.seqs(fasta=180802_pratima.files.trim.contigs.good.unique.good.filter.unique.precluster.pick.pick.fasta.47.temp, processors=12, cutoff=0.03)

Using 12 processors.
/******************************************/
/******************************************/
Running command: dist.seqs(fasta=180802_pratima.files.trim.contigs.good.unique.good.filter.unique.precluster.pick.pick.fasta.48.temp, processors=12, cutoff=0.03)

Using 12 processors.
/******************************************/
/******************************************/
Running command: dist.seqs(fasta=180802_pratima.files.trim.contigs.good.unique.good.filter.unique.precluster.pick.pick.fasta.49.temp, processors=12, cutoff=0.03)

Using 12 processors.
/******************************************/
/******************************************/
Running command: dist.seqs(fasta=180802_pratima.files.trim.contigs.good.unique.good.filter.unique.precluster.pick.pick.fasta.50.temp, processors=12, cutoff=0.03)

Using 12 processors.
/******************************************/
/******************************************/
Running command: dist.seqs(fasta=180802_pratima.files.trim.contigs.good.unique.good.filter.unique.precluster.pick.pick.fasta.51.temp, processors=12, cutoff=0.03)

Using 12 processors.
/******************************************/
/******************************************/
Running command: dist.seqs(fasta=180802_pratima.files.trim.contigs.good.unique.good.filter.unique.precluster.pick.pick.fasta.52.temp, processors=12, cutoff=0.03)

Using 12 processors.
/******************************************/
/******************************************/
Running command: dist.seqs(fasta=180802_pratima.files.trim.contigs.good.unique.good.filter.unique.precluster.pick.pick.fasta.53.temp, processors=12, cutoff=0.03)

Using 12 processors.
/******************************************/
/******************************************/
Running command: dist.seqs(fasta=180802_pratima.files.trim.contigs.good.unique.good.filter.unique.precluster.pick.pick.fasta.54.temp, processors=12, cutoff=0.03)

Using 12 processors.
/******************************************/
/******************************************/
Running command: dist.seqs(fasta=180802_pratima.files.trim.contigs.good.unique.good.filter.unique.precluster.pick.pick.fasta.55.temp, processors=12, cutoff=0.03)

Using 12 processors.
/******************************************/
/******************************************/
Running command: dist.seqs(fasta=180802_pratima.files.trim.contigs.good.unique.good.filter.unique.precluster.pick.pick.fasta.56.temp, processors=12, cutoff=0.03)

Using 12 processors.
/******************************************/
/******************************************/
Running command: dist.seqs(fasta=180802_pratima.files.trim.contigs.good.unique.good.filter.unique.precluster.pick.pick.fasta.57.temp, processors=12, cutoff=0.03)

Using 12 processors.
/******************************************/
/******************************************/
Running command: dist.seqs(fasta=180802_pratima.files.trim.contigs.good.unique.good.filter.unique.precluster.pick.pick.fasta.58.temp, processors=12, cutoff=0.03)

Using 12 processors.
/******************************************/
/******************************************/
Running command: dist.seqs(fasta=180802_pratima.files.trim.contigs.good.unique.good.filter.unique.precluster.pick.pick.fasta.59.temp, processors=12, cutoff=0.03)

Using 12 processors.
/******************************************/
/******************************************/
Running command: dist.seqs(fasta=180802_pratima.files.trim.contigs.good.unique.good.filter.unique.precluster.pick.pick.fasta.60.temp, processors=12, cutoff=0.03)

Using 12 processors.
/******************************************/
/******************************************/
Running command: dist.seqs(fasta=180802_pratima.files.trim.contigs.good.unique.good.filter.unique.precluster.pick.pick.fasta.61.temp, processors=12, cutoff=0.03)

Using 12 processors.
/******************************************/
/******************************************/
Running command: dist.seqs(fasta=180802_pratima.files.trim.contigs.good.unique.good.filter.unique.precluster.pick.pick.fasta.62.temp, processors=12, cutoff=0.03)

Using 12 processors.
/******************************************/
/******************************************/
Running command: dist.seqs(fasta=180802_pratima.files.trim.contigs.good.unique.good.filter.unique.precluster.pick.pick.fasta.63.temp, processors=12, cutoff=0.03)

Using 12 processors.
/******************************************/
/******************************************/
Running command: dist.seqs(fasta=180802_pratima.files.trim.contigs.good.unique.good.filter.unique.precluster.pick.pick.fasta.64.temp, processors=12, cutoff=0.03)

Using 12 processors.
/******************************************/
/******************************************/
Running command: dist.seqs(fasta=180802_pratima.files.trim.contigs.good.unique.good.filter.unique.precluster.pick.pick.fasta.65.temp, processors=12, cutoff=0.03)

Using 12 processors.
/******************************************/
/******************************************/
Running command: dist.seqs(fasta=180802_pratima.files.trim.contigs.good.unique.good.filter.unique.precluster.pick.pick.fasta.66.temp, processors=12, cutoff=0.03)

Using 12 processors.
/******************************************/
/******************************************/
Running command: dist.seqs(fasta=180802_pratima.files.trim.contigs.good.unique.good.filter.unique.precluster.pick.pick.fasta.67.temp, processors=12, cutoff=0.03)

Using 12 processors.
/******************************************/
/******************************************/
Running command: dist.seqs(fasta=180802_pratima.files.trim.contigs.good.unique.good.filter.unique.precluster.pick.pick.fasta.68.temp, processors=12, cutoff=0.03)

Using 12 processors.
/******************************************/
/******************************************/
Running command: dist.seqs(fasta=180802_pratima.files.trim.contigs.good.unique.good.filter.unique.precluster.pick.pick.fasta.69.temp, processors=12, cutoff=0.03)

Using 12 processors.
/******************************************/
/******************************************/
Running command: dist.seqs(fasta=180802_pratima.files.trim.contigs.good.unique.good.filter.unique.precluster.pick.pick.fasta.70.temp, processors=12, cutoff=0.03)

Using 12 processors.
/******************************************/
/******************************************/
Running command: dist.seqs(fasta=180802_pratima.files.trim.contigs.good.unique.good.filter.unique.precluster.pick.pick.fasta.71.temp, processors=12, cutoff=0.03)

Using 12 processors.
/******************************************/
/******************************************/
Running command: dist.seqs(fasta=180802_pratima.files.trim.contigs.good.unique.good.filter.unique.precluster.pick.pick.fasta.72.temp, processors=12, cutoff=0.03)

Using 12 processors.
/******************************************/
/******************************************/
Running command: dist.seqs(fasta=180802_pratima.files.trim.contigs.good.unique.good.filter.unique.precluster.pick.pick.fasta.73.temp, processors=12, cutoff=0.03)

Using 12 processors.
/******************************************/
/******************************************/
Running command: dist.seqs(fasta=180802_pratima.files.trim.contigs.good.unique.good.filter.unique.precluster.pick.pick.fasta.74.temp, processors=12, cutoff=0.03)

Using 12 processors.
/******************************************/
/******************************************/
Running command: dist.seqs(fasta=180802_pratima.files.trim.contigs.good.unique.good.filter.unique.precluster.pick.pick.fasta.75.temp, processors=12, cutoff=0.03)

Using 12 processors.
/******************************************/
/******************************************/
Running command: dist.seqs(fasta=180802_pratima.files.trim.contigs.good.unique.good.filter.unique.precluster.pick.pick.fasta.76.temp, processors=12, cutoff=0.03)

Using 12 processors.
/******************************************/
/******************************************/
Running command: dist.seqs(fasta=180802_pratima.files.trim.contigs.good.unique.good.filter.unique.precluster.pick.pick.fasta.77.temp, processors=12, cutoff=0.03)

Using 12 processors.
/******************************************/
/******************************************/
Running command: dist.seqs(fasta=180802_pratima.files.trim.contigs.good.unique.good.filter.unique.precluster.pick.pick.fasta.78.temp, processors=12, cutoff=0.03)

Using 12 processors.
/******************************************/
/******************************************/
Running command: dist.seqs(fasta=180802_pratima.files.trim.contigs.good.unique.good.filter.unique.precluster.pick.pick.fasta.79.temp, processors=12, cutoff=0.03)

Using 12 processors.
/******************************************/
/******************************************/
Running command: dist.seqs(fasta=180802_pratima.files.trim.contigs.good.unique.good.filter.unique.precluster.pick.pick.fasta.80.temp, processors=12, cutoff=0.03)

Using 12 processors.
/******************************************/
/******************************************/
Running command: dist.seqs(fasta=180802_pratima.files.trim.contigs.good.unique.good.filter.unique.precluster.pick.pick.fasta.81.temp, processors=12, cutoff=0.03)

Using 12 processors.
/******************************************/
/******************************************/
Running command: dist.seqs(fasta=180802_pratima.files.trim.contigs.good.unique.good.filter.unique.precluster.pick.pick.fasta.82.temp, processors=12, cutoff=0.03)

Using 12 processors.
/******************************************/
/******************************************/
Running command: dist.seqs(fasta=180802_pratima.files.trim.contigs.good.unique.good.filter.unique.precluster.pick.pick.fasta.83.temp, processors=12, cutoff=0.03)

Using 12 processors.
/******************************************/
/******************************************/
Running command: dist.seqs(fasta=180802_pratima.files.trim.contigs.good.unique.good.filter.unique.precluster.pick.pick.fasta.84.temp, processors=12, cutoff=0.03)

Using 12 processors.
/******************************************/
/******************************************/
Running command: dist.seqs(fasta=180802_pratima.files.trim.contigs.good.unique.good.filter.unique.precluster.pick.pick.fasta.85.temp, processors=12, cutoff=0.03)

Using 12 processors.
/******************************************/
/******************************************/
Running command: dist.seqs(fasta=180802_pratima.files.trim.contigs.good.unique.good.filter.unique.precluster.pick.pick.fasta.86.temp, processors=12, cutoff=0.03)

Using 12 processors.
/******************************************/
/******************************************/
Running command: dist.seqs(fasta=180802_pratima.files.trim.contigs.good.unique.good.filter.unique.precluster.pick.pick.fasta.87.temp, processors=12, cutoff=0.03)

Using 12 processors.
/******************************************/
/******************************************/
Running command: dist.seqs(fasta=180802_pratima.files.trim.contigs.good.unique.good.filter.unique.precluster.pick.pick.fasta.88.temp, processors=12, cutoff=0.03)

Using 12 processors.
/******************************************/
/******************************************/
Running command: dist.seqs(fasta=180802_pratima.files.trim.contigs.good.unique.good.filter.unique.precluster.pick.pick.fasta.89.temp, processors=12, cutoff=0.03)

Using 12 processors.
/******************************************/
/******************************************/
Running command: dist.seqs(fasta=180802_pratima.files.trim.contigs.good.unique.good.filter.unique.precluster.pick.pick.fasta.90.temp, processors=12, cutoff=0.03)

Using 12 processors.
/******************************************/
/******************************************/
Running command: dist.seqs(fasta=180802_pratima.files.trim.contigs.good.unique.good.filter.unique.precluster.pick.pick.fasta.91.temp, processors=12, cutoff=0.03)

Using 12 processors.
/******************************************/
/******************************************/
Running command: dist.seqs(fasta=180802_pratima.files.trim.contigs.good.unique.good.filter.unique.precluster.pick.pick.fasta.92.temp, processors=12, cutoff=0.03)

Using 12 processors.
/******************************************/
/******************************************/
Running command: dist.seqs(fasta=180802_pratima.files.trim.contigs.good.unique.good.filter.unique.precluster.pick.pick.fasta.93.temp, processors=12, cutoff=0.03)

Using 12 processors.
/******************************************/
/******************************************/
Running command: dist.seqs(fasta=180802_pratima.files.trim.contigs.good.unique.good.filter.unique.precluster.pick.pick.fasta.94.temp, processors=12, cutoff=0.03)

Using 12 processors.
/******************************************/
/******************************************/
Running command: dist.seqs(fasta=180802_pratima.files.trim.contigs.good.unique.good.filter.unique.precluster.pick.pick.fasta.95.temp, processors=12, cutoff=0.03)

Using 12 processors.
/******************************************/
/******************************************/
Running command: dist.seqs(fasta=180802_pratima.files.trim.contigs.good.unique.good.filter.unique.precluster.pick.pick.fasta.96.temp, processors=12, cutoff=0.03)

Using 12 processors.
/******************************************/
/******************************************/
Running command: dist.seqs(fasta=180802_pratima.files.trim.contigs.good.unique.good.filter.unique.precluster.pick.pick.fasta.97.temp, processors=12, cutoff=0.03)

Using 12 processors.
/******************************************/
/******************************************/
Running command: dist.seqs(fasta=180802_pratima.files.trim.contigs.good.unique.good.filter.unique.precluster.pick.pick.fasta.98.temp, processors=12, cutoff=0.03)

Using 12 processors.
/******************************************/
/******************************************/
Running command: dist.seqs(fasta=180802_pratima.files.trim.contigs.good.unique.good.filter.unique.precluster.pick.pick.fasta.99.temp, processors=12, cutoff=0.03)

Using 12 processors.
/******************************************/
/******************************************/
Running command: dist.seqs(fasta=180802_pratima.files.trim.contigs.good.unique.good.filter.unique.precluster.pick.pick.fasta.100.temp, processors=12, cutoff=0.03)

Using 12 processors.
/******************************************/
/******************************************/
Running command: dist.seqs(fasta=180802_pratima.files.trim.contigs.good.unique.good.filter.unique.precluster.pick.pick.fasta.101.temp, processors=12, cutoff=0.03)

Using 12 processors.
/******************************************/
/******************************************/
Running command: dist.seqs(fasta=180802_pratima.files.trim.contigs.good.unique.good.filter.unique.precluster.pick.pick.fasta.102.temp, processors=12, cutoff=0.03)

Using 12 processors.
/******************************************/
/******************************************/
Running command: dist.seqs(fasta=180802_pratima.files.trim.contigs.good.unique.good.filter.unique.precluster.pick.pick.fasta.103.temp, processors=12, cutoff=0.03)

Using 12 processors.
/******************************************/
/******************************************/
Running command: dist.seqs(fasta=180802_pratima.files.trim.contigs.good.unique.good.filter.unique.precluster.pick.pick.fasta.104.temp, processors=12, cutoff=0.03)

Using 12 processors.
/******************************************/
/******************************************/
Running command: dist.seqs(fasta=180802_pratima.files.trim.contigs.good.unique.good.filter.unique.precluster.pick.pick.fasta.105.temp, processors=12, cutoff=0.03)

Using 12 processors.
/******************************************/
/******************************************/
Running command: dist.seqs(fasta=180802_pratima.files.trim.contigs.good.unique.good.filter.unique.precluster.pick.pick.fasta.106.temp, processors=12, cutoff=0.03)

Using 12 processors.
/******************************************/
/******************************************/
Running command: dist.seqs(fasta=180802_pratima.files.trim.contigs.good.unique.good.filter.unique.precluster.pick.pick.fasta.107.temp, processors=12, cutoff=0.03)

Using 12 processors.
/******************************************/
/******************************************/
Running command: dist.seqs(fasta=180802_pratima.files.trim.contigs.good.unique.good.filter.unique.precluster.pick.pick.fasta.108.temp, processors=12, cutoff=0.03)

Using 12 processors.
/******************************************/
/******************************************/
Running command: dist.seqs(fasta=180802_pratima.files.trim.contigs.good.unique.good.filter.unique.precluster.pick.pick.fasta.109.temp, processors=12, cutoff=0.03)

Using 12 processors.
/******************************************/
/******************************************/
Running command: dist.seqs(fasta=180802_pratima.files.trim.contigs.good.unique.good.filter.unique.precluster.pick.pick.fasta.110.temp, processors=12, cutoff=0.03)

Using 12 processors.
/******************************************/
/******************************************/
Running command: dist.seqs(fasta=180802_pratima.files.trim.contigs.good.unique.good.filter.unique.precluster.pick.pick.fasta.111.temp, processors=12, cutoff=0.03)

Using 12 processors.
/******************************************/
/******************************************/
Running command: dist.seqs(fasta=180802_pratima.files.trim.contigs.good.unique.good.filter.unique.precluster.pick.pick.fasta.112.temp, processors=12, cutoff=0.03)

Using 12 processors.
/******************************************/
/******************************************/
Running command: dist.seqs(fasta=180802_pratima.files.trim.contigs.good.unique.good.filter.unique.precluster.pick.pick.fasta.113.temp, processors=12, cutoff=0.03)

Using 12 processors.
/******************************************/
/******************************************/
Running command: dist.seqs(fasta=180802_pratima.files.trim.contigs.good.unique.good.filter.unique.precluster.pick.pick.fasta.114.temp, processors=12, cutoff=0.03)

Using 12 processors.
/******************************************/
/******************************************/
Running command: dist.seqs(fasta=180802_pratima.files.trim.contigs.good.unique.good.filter.unique.precluster.pick.pick.fasta.115.temp, processors=12, cutoff=0.03)

Using 12 processors.
/******************************************/
/******************************************/
Running command: dist.seqs(fasta=180802_pratima.files.trim.contigs.good.unique.good.filter.unique.precluster.pick.pick.fasta.116.temp, processors=12, cutoff=0.03)

Using 12 processors.
/******************************************/
/******************************************/
Running command: dist.seqs(fasta=180802_pratima.files.trim.contigs.good.unique.good.filter.unique.precluster.pick.pick.fasta.117.temp, processors=12, cutoff=0.03)

Using 12 processors.
/******************************************/
/******************************************/
Running command: dist.seqs(fasta=180802_pratima.files.trim.contigs.good.unique.good.filter.unique.precluster.pick.pick.fasta.118.temp, processors=12, cutoff=0.03)

Using 12 processors.
/******************************************/
/******************************************/
Running command: dist.seqs(fasta=180802_pratima.files.trim.contigs.good.unique.good.filter.unique.precluster.pick.pick.fasta.119.temp, processors=12, cutoff=0.03)

Using 12 processors.
/******************************************/
/******************************************/
Running command: dist.seqs(fasta=180802_pratima.files.trim.contigs.good.unique.good.filter.unique.precluster.pick.pick.fasta.120.temp, processors=12, cutoff=0.03)

Linux version

Using ReadLine

Using Boost

Running 64Bit Version

mothur v.1.40.2
Last updated: 4/23/2018
by
Patrick D. Schloss

Department of Microbiology & Immunology

University of Michigan
http://www.mothur.org

When using, please cite:
Schloss, P.D., et al., Introducing mothur: Open-source, platform-independent, community-supported software for describing and comparing microbial communities. Appl Environ Microbiol, 2009. 75(23):7537-41.

Distributed under the GNU General Public License

Type 'help()' for information on the commands that are available

For questions and analysis support, please visit our forum at https://www.mothur.org/forum

Type 'quit()' to exit program

Interactive Mode


mothur > set.current(processors=12, fasta=180802_pratima.files.trim.contigs.good.unique.good.filter.unique.precluster.pick.pick.fasta, count=180802_pratima.files.trim.contigs.good.unique.good.filter.unique.precluster.denovo.vsearch.pick.pick.count_table, taxonomy=180802_pratima.files.trim.contigs.good.unique.good.filter.unique.precluster.pick.nr_v132.wang.pick.taxonomy)

Using 12 processors.

Current files saved by mothur:
fasta=180802_pratima.files.trim.contigs.good.unique.good.filter.unique.precluster.pick.pick.fasta
taxonomy=180802_pratima.files.trim.contigs.good.unique.good.filter.unique.precluster.pick.nr_v132.wang.pick.taxonomy
count=180802_pratima.files.trim.contigs.good.unique.good.filter.unique.precluster.denovo.vsearch.pick.pick.count_table
processors=12

Output File Names: 
current_files.summary


mothur > cluster.split(fasta=current, count=current, taxonomy=current, splitmethod=classify, taxlevel=4, cutoff=0.03, method=opti)
Using 180802_pratima.files.trim.contigs.good.unique.good.filter.unique.precluster.denovo.vsearch.pick.pick.count_table as input file for the count parameter.
Using 180802_pratima.files.trim.contigs.good.unique.good.filter.unique.precluster.pick.pick.fasta as input file for the fasta parameter.
Using 180802_pratima.files.trim.contigs.good.unique.good.filter.unique.precluster.pick.nr_v132.wang.pick.taxonomy as input file for the taxonomy parameter.

Using 12 processors.
Splitting the file...
/******************************************/
Running command: dist.seqs(fasta=180802_pratima.files.trim.contigs.good.unique.good.filter.unique.precluster.pick.pick.fasta.0.temp, processors=12, cutoff=0.03)

Using 12 processors.
/******************************************/

Sequence	Time	Num_Dists_Below_Cutoff

It took 294 secs to find distances for 19888 sequences. 25330065 distances below cutoff 0.03.


Output File Names: 
180802_pratima.files.trim.contigs.good.unique.good.filter.unique.precluster.pick.pick.fasta.0.dist

/******************************************/
Running command: dist.seqs(fasta=180802_pratima.files.trim.contigs.good.unique.good.filter.unique.precluster.pick.pick.fasta.1.temp, processors=12, cutoff=0.03)

Using 12 processors.
/******************************************/

Sequence	Time	Num_Dists_Below_Cutoff

It took 574 secs to find distances for 28033 sequences. 17113955 distances below cutoff 0.03.


Output File Names: 
180802_pratima.files.trim.contigs.good.unique.good.filter.unique.precluster.pick.pick.fasta.1.dist

/******************************************/
Running command: dist.seqs(fasta=180802_pratima.files.trim.contigs.good.unique.good.filter.unique.precluster.pick.pick.fasta.2.temp, processors=12, cutoff=0.03)

Using 12 processors.
/******************************************/

Sequence	Time	Num_Dists_Below_Cutoff

It took 8 secs to find distances for 3165 sequences. 373895 distances below cutoff 0.03.


Output File Names: 
180802_pratima.files.trim.contigs.good.unique.good.filter.unique.precluster.pick.pick.fasta.2.dist

/******************************************/
Running command: dist.seqs(fasta=180802_pratima.files.trim.contigs.good.unique.good.filter.unique.precluster.pick.pick.fasta.3.temp, processors=12, cutoff=0.03)

Using 12 processors.
/******************************************/

Sequence	Time	Num_Dists_Below_Cutoff

It took 623 secs to find distances for 29242 sequences. 15422187 distances below cutoff 0.03.


Output File Names: 
180802_pratima.files.trim.contigs.good.unique.good.filter.unique.precluster.pick.pick.fasta.3.dist

/******************************************/
Running command: dist.seqs(fasta=180802_pratima.files.trim.contigs.good.unique.good.filter.unique.precluster.pick.pick.fasta.4.temp, processors=12, cutoff=0.03)

Using 12 processors.
/******************************************/

Sequence	Time	Num_Dists_Below_Cutoff

It took 1091 secs to find distances for 37957 sequences. 190926311 distances below cutoff 0.03.


Output File Names: 
180802_pratima.files.trim.contigs.good.unique.good.filter.unique.precluster.pick.pick.fasta.4.dist

/******************************************/
Running command: dist.seqs(fasta=180802_pratima.files.trim.contigs.good.unique.good.filter.unique.precluster.pick.pick.fasta.5.temp, processors=12, cutoff=0.03)

Using 12 processors.
/******************************************/

Sequence	Time	Num_Dists_Below_Cutoff

It took 1 secs to find distances for 1144 sequences. 188115 distances below cutoff 0.03.


Output File Names: 
180802_pratima.files.trim.contigs.good.unique.good.filter.unique.precluster.pick.pick.fasta.5.dist

/******************************************/
Running command: dist.seqs(fasta=180802_pratima.files.trim.contigs.good.unique.good.filter.unique.precluster.pick.pick.fasta.6.temp, processors=12, cutoff=0.03)

Using 12 processors.
/******************************************/

Sequence	Time	Num_Dists_Below_Cutoff

It took 388 secs to find distances for 22805 sequences. 16171544 distances below cutoff 0.03.


Output File Names: 
180802_pratima.files.trim.contigs.good.unique.good.filter.unique.precluster.pick.pick.fasta.6.dist

/******************************************/
Running command: dist.seqs(fasta=180802_pratima.files.trim.contigs.good.unique.good.filter.unique.precluster.pick.pick.fasta.7.temp, processors=12, cutoff=0.03)

Using 12 processors.
/******************************************/

Sequence	Time	Num_Dists_Below_Cutoff

It took 6 secs to find distances for 2614 sequences. 1494065 distances below cutoff 0.03.


Output File Names: 
180802_pratima.files.trim.contigs.good.unique.good.filter.unique.precluster.pick.pick.fasta.7.dist

/******************************************/
Running command: dist.seqs(fasta=180802_pratima.files.trim.contigs.good.unique.good.filter.unique.precluster.pick.pick.fasta.8.temp, processors=12, cutoff=0.03)

Using 12 processors.
/******************************************/

Sequence	Time	Num_Dists_Below_Cutoff

It took 3 secs to find distances for 1906 sequences. 75626 distances below cutoff 0.03.


Output File Names: 
180802_pratima.files.trim.contigs.good.unique.good.filter.unique.precluster.pick.pick.fasta.8.dist

/******************************************/
Running command: dist.seqs(fasta=180802_pratima.files.trim.contigs.good.unique.good.filter.unique.precluster.pick.pick.fasta.9.temp, processors=12, cutoff=0.03)

Using 12 processors.
/******************************************/

Sequence	Time	Num_Dists_Below_Cutoff

It took 551 secs to find distances for 26332 sequences. 168532192 distances below cutoff 0.03.


Output File Names: 
180802_pratima.files.trim.contigs.good.unique.good.filter.unique.precluster.pick.pick.fasta.9.dist

/******************************************/
Running command: dist.seqs(fasta=180802_pratima.files.trim.contigs.good.unique.good.filter.unique.precluster.pick.pick.fasta.10.temp, processors=12, cutoff=0.03)

Using 12 processors.
/******************************************/

Sequence	Time	Num_Dists_Below_Cutoff

It took 17 secs to find distances for 4543 sequences. 2040458 distances below cutoff 0.03.


Output File Names: 
180802_pratima.files.trim.contigs.good.unique.good.filter.unique.precluster.pick.pick.fasta.10.dist

/******************************************/
Running command: dist.seqs(fasta=180802_pratima.files.trim.contigs.good.unique.good.filter.unique.precluster.pick.pick.fasta.11.temp, processors=12, cutoff=0.03)

Using 12 processors.
/******************************************/

Sequence	Time	Num_Dists_Below_Cutoff

It took 7 secs to find distances for 2978 sequences. 253431 distances below cutoff 0.03.


Output File Names: 
180802_pratima.files.trim.contigs.good.unique.good.filter.unique.precluster.pick.pick.fasta.11.dist

/******************************************/
Running command: dist.seqs(fasta=180802_pratima.files.trim.contigs.good.unique.good.filter.unique.precluster.pick.pick.fasta.12.temp, processors=12, cutoff=0.03)

Using 12 processors.
/******************************************/

Sequence	Time	Num_Dists_Below_Cutoff

It took 18 secs to find distances for 4755 sequences. 1047151 distances below cutoff 0.03.


Output File Names: 
180802_pratima.files.trim.contigs.good.unique.good.filter.unique.precluster.pick.pick.fasta.12.dist

/******************************************/
Running command: dist.seqs(fasta=180802_pratima.files.trim.contigs.good.unique.good.filter.unique.precluster.pick.pick.fasta.13.temp, processors=12, cutoff=0.03)

Using 12 processors.
/******************************************/

Sequence	Time	Num_Dists_Below_Cutoff

It took 17 secs to find distances for 4542 sequences. 1843596 distances below cutoff 0.03.


Output File Names: 
180802_pratima.files.trim.contigs.good.unique.good.filter.unique.precluster.pick.pick.fasta.13.dist

/******************************************/
Running command: dist.seqs(fasta=180802_pratima.files.trim.contigs.good.unique.good.filter.unique.precluster.pick.pick.fasta.14.temp, processors=12, cutoff=0.03)

Using 12 processors.
/******************************************/

Sequence	Time	Num_Dists_Below_Cutoff

It took 1 secs to find distances for 1112 sequences. 514 distances below cutoff 0.03.


Output File Names: 
180802_pratima.files.trim.contigs.good.unique.good.filter.unique.precluster.pick.pick.fasta.14.dist

/******************************************/
Running command: dist.seqs(fasta=180802_pratima.files.trim.contigs.good.unique.good.filter.unique.precluster.pick.pick.fasta.15.temp, processors=12, cutoff=0.03)

Using 12 processors.
/******************************************/

Sequence	Time	Num_Dists_Below_Cutoff

It took 48 secs to find distances for 7987 sequences. 3934666 distances below cutoff 0.03.


Output File Names: 
180802_pratima.files.trim.contigs.good.unique.good.filter.unique.precluster.pick.pick.fasta.15.dist

/******************************************/
Running command: dist.seqs(fasta=180802_pratima.files.trim.contigs.good.unique.good.filter.unique.precluster.pick.pick.fasta.16.temp, processors=12, cutoff=0.03)

Using 12 processors.
/******************************************/

Sequence	Time	Num_Dists_Below_Cutoff

It took 13 secs to find distances for 4116 sequences. 1508810 distances below cutoff 0.03.


Output File Names: 
180802_pratima.files.trim.contigs.good.unique.good.filter.unique.precluster.pick.pick.fasta.16.dist

/******************************************/
Running command: dist.seqs(fasta=180802_pratima.files.trim.contigs.good.unique.good.filter.unique.precluster.pick.pick.fasta.17.temp, processors=12, cutoff=0.03)

Using 12 processors.
/******************************************/

Sequence	Time	Num_Dists_Below_Cutoff

It took 10 secs to find distances for 3362 sequences. 2047990 distances below cutoff 0.03.


Output File Names: 
180802_pratima.files.trim.contigs.good.unique.good.filter.unique.precluster.pick.pick.fasta.17.dist

/******************************************/
Running command: dist.seqs(fasta=180802_pratima.files.trim.contigs.good.unique.good.filter.unique.precluster.pick.pick.fasta.18.temp, processors=12, cutoff=0.03)

Using 12 processors.
/******************************************/

Sequence	Time	Num_Dists_Below_Cutoff

It took 37 secs to find distances for 6825 sequences. 1185848 distances below cutoff 0.03.


Output File Names: 
180802_pratima.files.trim.contigs.good.unique.good.filter.unique.precluster.pick.pick.fasta.18.dist

/******************************************/
Running command: dist.seqs(fasta=180802_pratima.files.trim.contigs.good.unique.good.filter.unique.precluster.pick.pick.fasta.19.temp, processors=12, cutoff=0.03)

Using 12 processors.
/******************************************/

Sequence	Time	Num_Dists_Below_Cutoff

It took 0 secs to find distances for 363 sequences. 11504 distances below cutoff 0.03.


Output File Names: 
180802_pratima.files.trim.contigs.good.unique.good.filter.unique.precluster.pick.pick.fasta.19.dist

/******************************************/
Running command: dist.seqs(fasta=180802_pratima.files.trim.contigs.good.unique.good.filter.unique.precluster.pick.pick.fasta.20.temp, processors=12, cutoff=0.03)

Using 12 processors.
/******************************************/

Sequence	Time	Num_Dists_Below_Cutoff

It took 0 secs to find distances for 274 sequences. 6027 distances below cutoff 0.03.


Output File Names: 
180802_pratima.files.trim.contigs.good.unique.good.filter.unique.precluster.pick.pick.fasta.20.dist

/******************************************/
Running command: dist.seqs(fasta=180802_pratima.files.trim.contigs.good.unique.good.filter.unique.precluster.pick.pick.fasta.21.temp, processors=12, cutoff=0.03)

Using 12 processors.
/******************************************/

Sequence	Time	Num_Dists_Below_Cutoff

It took 2 secs to find distances for 1399 sequences. 68228 distances below cutoff 0.03.


Output File Names: 
180802_pratima.files.trim.contigs.good.unique.good.filter.unique.precluster.pick.pick.fasta.21.dist

/******************************************/
Running command: dist.seqs(fasta=180802_pratima.files.trim.contigs.good.unique.good.filter.unique.precluster.pick.pick.fasta.22.temp, processors=12, cutoff=0.03)

Using 12 processors.
/******************************************/

Sequence	Time	Num_Dists_Below_Cutoff

It took 33 secs to find distances for 6238 sequences. 7219870 distances below cutoff 0.03.


Output File Names: 
180802_pratima.files.trim.contigs.good.unique.good.filter.unique.precluster.pick.pick.fasta.22.dist

/******************************************/
Running command: dist.seqs(fasta=180802_pratima.files.trim.contigs.good.unique.good.filter.unique.precluster.pick.pick.fasta.23.temp, processors=12, cutoff=0.03)

Using 12 processors.
/******************************************/

Sequence	Time	Num_Dists_Below_Cutoff

It took 1 secs to find distances for 1278 sequences. 335028 distances below cutoff 0.03.


Output File Names: 
180802_pratima.files.trim.contigs.good.unique.good.filter.unique.precluster.pick.pick.fasta.23.dist

/******************************************/
Running command: dist.seqs(fasta=180802_pratima.files.trim.contigs.good.unique.good.filter.unique.precluster.pick.pick.fasta.24.temp, processors=12, cutoff=0.03)

Using 12 processors.
/******************************************/

Sequence	Time	Num_Dists_Below_Cutoff

It took 0 secs to find distances for 13 sequences. 16 distances below cutoff 0.03.


Output File Names: 
180802_pratima.files.trim.contigs.good.unique.good.filter.unique.precluster.pick.pick.fasta.24.dist

/******************************************/
Running command: dist.seqs(fasta=180802_pratima.files.trim.contigs.good.unique.good.filter.unique.precluster.pick.pick.fasta.25.temp, processors=12, cutoff=0.03)

Using 12 processors.
/******************************************/

Sequence	Time	Num_Dists_Below_Cutoff

It took 0 secs to find distances for 597 sequences. 15670 distances below cutoff 0.03.


Output File Names: 
180802_pratima.files.trim.contigs.good.unique.good.filter.unique.precluster.pick.pick.fasta.25.dist

/******************************************/
Running command: dist.seqs(fasta=180802_pratima.files.trim.contigs.good.unique.good.filter.unique.precluster.pick.pick.fasta.26.temp, processors=12, cutoff=0.03)

Using 12 processors.
/******************************************/

Sequence	Time	Num_Dists_Below_Cutoff

It took 0 secs to find distances for 241 sequences. 20334 distances below cutoff 0.03.


Output File Names: 
180802_pratima.files.trim.contigs.good.unique.good.filter.unique.precluster.pick.pick.fasta.26.dist

/******************************************/
Running command: dist.seqs(fasta=180802_pratima.files.trim.contigs.good.unique.good.filter.unique.precluster.pick.pick.fasta.27.temp, processors=12, cutoff=0.03)

Using 12 processors.
/******************************************/

Sequence	Time	Num_Dists_Below_Cutoff

It took 4 secs to find distances for 2156 sequences. 796161 distances below cutoff 0.03.


Output File Names: 
180802_pratima.files.trim.contigs.good.unique.good.filter.unique.precluster.pick.pick.fasta.27.dist

/******************************************/
Running command: dist.seqs(fasta=180802_pratima.files.trim.contigs.good.unique.good.filter.unique.precluster.pick.pick.fasta.28.temp, processors=12, cutoff=0.03)

Using 12 processors.
/******************************************/

Sequence	Time	Num_Dists_Below_Cutoff

It took 1 secs to find distances for 297 sequences. 3454 distances below cutoff 0.03.


Output File Names: 
180802_pratima.files.trim.contigs.good.unique.good.filter.unique.precluster.pick.pick.fasta.28.dist

/******************************************/
Running command: dist.seqs(fasta=180802_pratima.files.trim.contigs.good.unique.good.filter.unique.precluster.pick.pick.fasta.29.temp, processors=12, cutoff=0.03)

Using 12 processors.
/******************************************/

Sequence	Time	Num_Dists_Below_Cutoff

It took 0 secs to find distances for 498 sequences. 15707 distances below cutoff 0.03.


Output File Names: 
180802_pratima.files.trim.contigs.good.unique.good.filter.unique.precluster.pick.pick.fasta.29.dist

/******************************************/
Running command: dist.seqs(fasta=180802_pratima.files.trim.contigs.good.unique.good.filter.unique.precluster.pick.pick.fasta.30.temp, processors=12, cutoff=0.03)

Using 12 processors.
/******************************************/

Sequence	Time	Num_Dists_Below_Cutoff

It took 0 secs to find distances for 127 sequences. 227 distances below cutoff 0.03.


Output File Names: 
180802_pratima.files.trim.contigs.good.unique.good.filter.unique.precluster.pick.pick.fasta.30.dist

/******************************************/
Running command: dist.seqs(fasta=180802_pratima.files.trim.contigs.good.unique.good.filter.unique.precluster.pick.pick.fasta.31.temp, processors=12, cutoff=0.03)

Using 12 processors.
/******************************************/

Sequence	Time	Num_Dists_Below_Cutoff

It took 0 secs to find distances for 22 sequences. 15 distances below cutoff 0.03.


Output File Names: 
180802_pratima.files.trim.contigs.good.unique.good.filter.unique.precluster.pick.pick.fasta.31.dist

/******************************************/
Running command: dist.seqs(fasta=180802_pratima.files.trim.contigs.good.unique.good.filter.unique.precluster.pick.pick.fasta.32.temp, processors=12, cutoff=0.03)

Using 12 processors.
/******************************************/

Sequence	Time	Num_Dists_Below_Cutoff

It took 20 secs to find distances for 4990 sequences. 4907299 distances below cutoff 0.03.


Output File Names: 
180802_pratima.files.trim.contigs.good.unique.good.filter.unique.precluster.pick.pick.fasta.32.dist

/******************************************/
Running command: dist.seqs(fasta=180802_pratima.files.trim.contigs.good.unique.good.filter.unique.precluster.pick.pick.fasta.33.temp, processors=12, cutoff=0.03)

Using 12 processors.
/******************************************/

Sequence	Time	Num_Dists_Below_Cutoff

It took 0 secs to find distances for 67 sequences. 317 distances below cutoff 0.03.


Output File Names: 
180802_pratima.files.trim.contigs.good.unique.good.filter.unique.precluster.pick.pick.fasta.33.dist

/******************************************/
Running command: dist.seqs(fasta=180802_pratima.files.trim.contigs.good.unique.good.filter.unique.precluster.pick.pick.fasta.34.temp, processors=12, cutoff=0.03)

Using 12 processors.
/******************************************/

Sequence	Time	Num_Dists_Below_Cutoff

It took 0 secs to find distances for 90 sequences. 590 distances below cutoff 0.03.


Output File Names: 
180802_pratima.files.trim.contigs.good.unique.good.filter.unique.precluster.pick.pick.fasta.34.dist

/******************************************/
Running command: dist.seqs(fasta=180802_pratima.files.trim.contigs.good.unique.good.filter.unique.precluster.pick.pick.fasta.35.temp, processors=12, cutoff=0.03)

Using 12 processors.
/******************************************/

Sequence	Time	Num_Dists_Below_Cutoff

It took 0 secs to find distances for 90 sequences. 939 distances below cutoff 0.03.


Output File Names: 
180802_pratima.files.trim.contigs.good.unique.good.filter.unique.precluster.pick.pick.fasta.35.dist

/******************************************/
Running command: dist.seqs(fasta=180802_pratima.files.trim.contigs.good.unique.good.filter.unique.precluster.pick.pick.fasta.36.temp, processors=12, cutoff=0.03)

Using 12 processors.
/******************************************/

Sequence	Time	Num_Dists_Below_Cutoff

It took 0 secs to find distances for 14 sequences. 29 distances below cutoff 0.03.


Output File Names: 
180802_pratima.files.trim.contigs.good.unique.good.filter.unique.precluster.pick.pick.fasta.36.dist

/******************************************/
Running command: dist.seqs(fasta=180802_pratima.files.trim.contigs.good.unique.good.filter.unique.precluster.pick.pick.fasta.37.temp, processors=12, cutoff=0.03)

Using 12 processors.
/******************************************/

Sequence	Time	Num_Dists_Below_Cutoff

It took 0 secs to find distances for 82 sequences. 1215 distances below cutoff 0.03.


Output File Names: 
180802_pratima.files.trim.contigs.good.unique.good.filter.unique.precluster.pick.pick.fasta.37.dist

/******************************************/
Running command: dist.seqs(fasta=180802_pratima.files.trim.contigs.good.unique.good.filter.unique.precluster.pick.pick.fasta.38.temp, processors=12, cutoff=0.03)

Using 12 processors.
/******************************************/

Sequence	Time	Num_Dists_Below_Cutoff

It took 1 secs to find distances for 482 sequences. 25059 distances below cutoff 0.03.


Output File Names: 
180802_pratima.files.trim.contigs.good.unique.good.filter.unique.precluster.pick.pick.fasta.38.dist

/******************************************/
Running command: dist.seqs(fasta=180802_pratima.files.trim.contigs.good.unique.good.filter.unique.precluster.pick.pick.fasta.39.temp, processors=12, cutoff=0.03)

Using 12 processors.
/******************************************/

Sequence	Time	Num_Dists_Below_Cutoff

It took 0 secs to find distances for 45 sequences. 88 distances below cutoff 0.03.


Output File Names: 
180802_pratima.files.trim.contigs.good.unique.good.filter.unique.precluster.pick.pick.fasta.39.dist

/******************************************/
Running command: dist.seqs(fasta=180802_pratima.files.trim.contigs.good.unique.good.filter.unique.precluster.pick.pick.fasta.40.temp, processors=12, cutoff=0.03)

Using 12 processors.
/******************************************/

Sequence	Time	Num_Dists_Below_Cutoff

It took 0 secs to find distances for 88 sequences. 1232 distances below cutoff 0.03.


Output File Names: 
180802_pratima.files.trim.contigs.good.unique.good.filter.unique.precluster.pick.pick.fasta.40.dist

/******************************************/
Running command: dist.seqs(fasta=180802_pratima.files.trim.contigs.good.unique.good.filter.unique.precluster.pick.pick.fasta.41.temp, processors=12, cutoff=0.03)

Using 12 processors.
/******************************************/

Sequence	Time	Num_Dists_Below_Cutoff

It took 0 secs to find distances for 7 sequences. 7 distances below cutoff 0.03.


Output File Names: 
180802_pratima.files.trim.contigs.good.unique.good.filter.unique.precluster.pick.pick.fasta.41.dist

/******************************************/
Running command: dist.seqs(fasta=180802_pratima.files.trim.contigs.good.unique.good.filter.unique.precluster.pick.pick.fasta.42.temp, processors=12, cutoff=0.03)

Using 12 processors.
/******************************************/

Sequence	Time	Num_Dists_Below_Cutoff

It took 0 secs to find distances for 11 sequences. 26 distances below cutoff 0.03.


Output File Names: 
180802_pratima.files.trim.contigs.good.unique.good.filter.unique.precluster.pick.pick.fasta.42.dist

/******************************************/
Running command: dist.seqs(fasta=180802_pratima.files.trim.contigs.good.unique.good.filter.unique.precluster.pick.pick.fasta.43.temp, processors=12, cutoff=0.03)

Using 12 processors.
/******************************************/

Sequence	Time	Num_Dists_Below_Cutoff

It took 0 secs to find distances for 345 sequences. 9724 distances below cutoff 0.03.


Output File Names: 
180802_pratima.files.trim.contigs.good.unique.good.filter.unique.precluster.pick.pick.fasta.43.dist

/******************************************/
Running command: dist.seqs(fasta=180802_pratima.files.trim.contigs.good.unique.good.filter.unique.precluster.pick.pick.fasta.44.temp, processors=12, cutoff=0.03)

Using 12 processors.
/******************************************/

Sequence	Time	Num_Dists_Below_Cutoff

It took 0 secs to find distances for 234 sequences. 332 distances below cutoff 0.03.


Output File Names: 
180802_pratima.files.trim.contigs.good.unique.good.filter.unique.precluster.pick.pick.fasta.44.dist

/******************************************/
Running command: dist.seqs(fasta=180802_pratima.files.trim.contigs.good.unique.good.filter.unique.precluster.pick.pick.fasta.45.temp, processors=12, cutoff=0.03)

Using 12 processors.
/******************************************/

Sequence	Time	Num_Dists_Below_Cutoff

It took 0 secs to find distances for 99 sequences. 61 distances below cutoff 0.03.


Output File Names: 
180802_pratima.files.trim.contigs.good.unique.good.filter.unique.precluster.pick.pick.fasta.45.dist

/******************************************/
Running command: dist.seqs(fasta=180802_pratima.files.trim.contigs.good.unique.good.filter.unique.precluster.pick.pick.fasta.46.temp, processors=12, cutoff=0.03)

Using 12 processors.
/******************************************/

Sequence	Time	Num_Dists_Below_Cutoff

It took 0 secs to find distances for 308 sequences. 5499 distances below cutoff 0.03.


Output File Names: 
180802_pratima.files.trim.contigs.good.unique.good.filter.unique.precluster.pick.pick.fasta.46.dist

/******************************************/
Running command: dist.seqs(fasta=180802_pratima.files.trim.contigs.good.unique.good.filter.unique.precluster.pick.pick.fasta.47.temp, processors=12, cutoff=0.03)

Using 12 processors.
/******************************************/

Sequence	Time	Num_Dists_Below_Cutoff

It took 0 secs to find distances for 46 sequences. 190 distances below cutoff 0.03.


Output File Names: 
180802_pratima.files.trim.contigs.good.unique.good.filter.unique.precluster.pick.pick.fasta.47.dist

/******************************************/
Running command: dist.seqs(fasta=180802_pratima.files.trim.contigs.good.unique.good.filter.unique.precluster.pick.pick.fasta.48.temp, processors=12, cutoff=0.03)

Using 12 processors.
/******************************************/

Sequence	Time	Num_Dists_Below_Cutoff

It took 0 secs to find distances for 282 sequences. 13547 distances below cutoff 0.03.


Output File Names: 
180802_pratima.files.trim.contigs.good.unique.good.filter.unique.precluster.pick.pick.fasta.48.dist

/******************************************/
Running command: dist.seqs(fasta=180802_pratima.files.trim.contigs.good.unique.good.filter.unique.precluster.pick.pick.fasta.49.temp, processors=12, cutoff=0.03)

Using 12 processors.
/******************************************/

Sequence	Time	Num_Dists_Below_Cutoff

It took 0 secs to find distances for 11 sequences. 39 distances below cutoff 0.03.


Output File Names: 
180802_pratima.files.trim.contigs.good.unique.good.filter.unique.precluster.pick.pick.fasta.49.dist

/******************************************/
Running command: dist.seqs(fasta=180802_pratima.files.trim.contigs.good.unique.good.filter.unique.precluster.pick.pick.fasta.50.temp, processors=12, cutoff=0.03)

Using 12 processors.
/******************************************/

Sequence	Time	Num_Dists_Below_Cutoff

It took 0 secs to find distances for 54 sequences. 342 distances below cutoff 0.03.


Output File Names: 
180802_pratima.files.trim.contigs.good.unique.good.filter.unique.precluster.pick.pick.fasta.50.dist

/******************************************/
Running command: dist.seqs(fasta=180802_pratima.files.trim.contigs.good.unique.good.filter.unique.precluster.pick.pick.fasta.51.temp, processors=12, cutoff=0.03)

Using 12 processors.
/******************************************/

Sequence	Time	Num_Dists_Below_Cutoff

It took 0 secs to find distances for 5 sequences. 10 distances below cutoff 0.03.


Output File Names: 
180802_pratima.files.trim.contigs.good.unique.good.filter.unique.precluster.pick.pick.fasta.51.dist

/******************************************/
Running command: dist.seqs(fasta=180802_pratima.files.trim.contigs.good.unique.good.filter.unique.precluster.pick.pick.fasta.52.temp, processors=12, cutoff=0.03)

Using 12 processors.
/******************************************/

Sequence	Time	Num_Dists_Below_Cutoff

It took 0 secs to find distances for 12 sequences. 36 distances below cutoff 0.03.


Output File Names: 
180802_pratima.files.trim.contigs.good.unique.good.filter.unique.precluster.pick.pick.fasta.52.dist

/******************************************/
Running command: dist.seqs(fasta=180802_pratima.files.trim.contigs.good.unique.good.filter.unique.precluster.pick.pick.fasta.53.temp, processors=12, cutoff=0.03)

Using 12 processors.
/******************************************/

Sequence	Time	Num_Dists_Below_Cutoff

It took 0 secs to find distances for 216 sequences. 1678 distances below cutoff 0.03.


Output File Names: 
180802_pratima.files.trim.contigs.good.unique.good.filter.unique.precluster.pick.pick.fasta.53.dist

/******************************************/
Running command: dist.seqs(fasta=180802_pratima.files.trim.contigs.good.unique.good.filter.unique.precluster.pick.pick.fasta.54.temp, processors=12, cutoff=0.03)

Using 12 processors.
/******************************************/

Sequence	Time	Num_Dists_Below_Cutoff

It took 1 secs to find distances for 346 sequences. 14031 distances below cutoff 0.03.


Output File Names: 
180802_pratima.files.trim.contigs.good.unique.good.filter.unique.precluster.pick.pick.fasta.54.dist

/******************************************/
Running command: dist.seqs(fasta=180802_pratima.files.trim.contigs.good.unique.good.filter.unique.precluster.pick.pick.fasta.55.temp, processors=12, cutoff=0.03)

Using 12 processors.
/******************************************/

Sequence	Time	Num_Dists_Below_Cutoff

It took 0 secs to find distances for 144 sequences. 4629 distances below cutoff 0.03.


Output File Names: 
180802_pratima.files.trim.contigs.good.unique.good.filter.unique.precluster.pick.pick.fasta.55.dist

/******************************************/
Running command: dist.seqs(fasta=180802_pratima.files.trim.contigs.good.unique.good.filter.unique.precluster.pick.pick.fasta.56.temp, processors=12, cutoff=0.03)

Using 12 processors.
/******************************************/

Sequence	Time	Num_Dists_Below_Cutoff

It took 0 secs to find distances for 216 sequences. 1963 distances below cutoff 0.03.


Output File Names: 
180802_pratima.files.trim.contigs.good.unique.good.filter.unique.precluster.pick.pick.fasta.56.dist

/******************************************/
Running command: dist.seqs(fasta=180802_pratima.files.trim.contigs.good.unique.good.filter.unique.precluster.pick.pick.fasta.57.temp, processors=12, cutoff=0.03)

Using 12 processors.
/******************************************/

Sequence	Time	Num_Dists_Below_Cutoff

It took 0 secs to find distances for 41 sequences. 328 distances below cutoff 0.03.


Output File Names: 
180802_pratima.files.trim.contigs.good.unique.good.filter.unique.precluster.pick.pick.fasta.57.dist

/******************************************/
Running command: dist.seqs(fasta=180802_pratima.files.trim.contigs.good.unique.good.filter.unique.precluster.pick.pick.fasta.58.temp, processors=12, cutoff=0.03)

Using 12 processors.
/******************************************/

Sequence	Time	Num_Dists_Below_Cutoff

It took 0 secs to find distances for 200 sequences. 8413 distances below cutoff 0.03.


Output File Names: 
180802_pratima.files.trim.contigs.good.unique.good.filter.unique.precluster.pick.pick.fasta.58.dist

/******************************************/
Running command: dist.seqs(fasta=180802_pratima.files.trim.contigs.good.unique.good.filter.unique.precluster.pick.pick.fasta.59.temp, processors=12, cutoff=0.03)

Using 12 processors.
/******************************************/

Sequence	Time	Num_Dists_Below_Cutoff

It took 0 secs to find distances for 522 sequences. 9428 distances below cutoff 0.03.


Output File Names: 
180802_pratima.files.trim.contigs.good.unique.good.filter.unique.precluster.pick.pick.fasta.59.dist

/******************************************/
Running command: dist.seqs(fasta=180802_pratima.files.trim.contigs.good.unique.good.filter.unique.precluster.pick.pick.fasta.60.temp, processors=12, cutoff=0.03)

Using 12 processors.
/******************************************/

Sequence	Time	Num_Dists_Below_Cutoff

It took 0 secs to find distances for 10 sequences. 14 distances below cutoff 0.03.


Output File Names: 
180802_pratima.files.trim.contigs.good.unique.good.filter.unique.precluster.pick.pick.fasta.60.dist

/******************************************/
Running command: dist.seqs(fasta=180802_pratima.files.trim.contigs.good.unique.good.filter.unique.precluster.pick.pick.fasta.61.temp, processors=12, cutoff=0.03)

Using 12 processors.
/******************************************/

Sequence	Time	Num_Dists_Below_Cutoff

It took 0 secs to find distances for 10 sequences. 10 distances below cutoff 0.03.


Output File Names: 
180802_pratima.files.trim.contigs.good.unique.good.filter.unique.precluster.pick.pick.fasta.61.dist

/******************************************/
Running command: dist.seqs(fasta=180802_pratima.files.trim.contigs.good.unique.good.filter.unique.precluster.pick.pick.fasta.62.temp, processors=12, cutoff=0.03)

Using 12 processors.
/******************************************/

Sequence	Time	Num_Dists_Below_Cutoff

It took 0 secs to find distances for 81 sequences. 83 distances below cutoff 0.03.


Output File Names: 
180802_pratima.files.trim.contigs.good.unique.good.filter.unique.precluster.pick.pick.fasta.62.dist

/******************************************/
Running command: dist.seqs(fasta=180802_pratima.files.trim.contigs.good.unique.good.filter.unique.precluster.pick.pick.fasta.63.temp, processors=12, cutoff=0.03)

Using 12 processors.
/******************************************/

Sequence	Time	Num_Dists_Below_Cutoff

It took 0 secs to find distances for 8 sequences. 9 distances below cutoff 0.03.


Output File Names: 
180802_pratima.files.trim.contigs.good.unique.good.filter.unique.precluster.pick.pick.fasta.63.dist

/******************************************/
Running command: dist.seqs(fasta=180802_pratima.files.trim.contigs.good.unique.good.filter.unique.precluster.pick.pick.fasta.64.temp, processors=12, cutoff=0.03)

Using 12 processors.
/******************************************/

Sequence	Time	Num_Dists_Below_Cutoff

It took 0 secs to find distances for 5 sequences. 10 distances below cutoff 0.03.


Output File Names: 
180802_pratima.files.trim.contigs.good.unique.good.filter.unique.precluster.pick.pick.fasta.64.dist

/******************************************/
Running command: dist.seqs(fasta=180802_pratima.files.trim.contigs.good.unique.good.filter.unique.precluster.pick.pick.fasta.65.temp, processors=12, cutoff=0.03)

Using 12 processors.
/******************************************/

Sequence	Time	Num_Dists_Below_Cutoff

It took 0 secs to find distances for 10 sequences. 29 distances below cutoff 0.03.


Output File Names: 
180802_pratima.files.trim.contigs.good.unique.good.filter.unique.precluster.pick.pick.fasta.65.dist

/******************************************/
Running command: dist.seqs(fasta=180802_pratima.files.trim.contigs.good.unique.good.filter.unique.precluster.pick.pick.fasta.66.temp, processors=12, cutoff=0.03)

Using 12 processors.
/******************************************/

Sequence	Time	Num_Dists_Below_Cutoff

It took 0 secs to find distances for 14 sequences. 42 distances below cutoff 0.03.


Output File Names: 
180802_pratima.files.trim.contigs.good.unique.good.filter.unique.precluster.pick.pick.fasta.66.dist

/******************************************/
Running command: dist.seqs(fasta=180802_pratima.files.trim.contigs.good.unique.good.filter.unique.precluster.pick.pick.fasta.67.temp, processors=12, cutoff=0.03)

Using 12 processors.
/******************************************/

Sequence	Time	Num_Dists_Below_Cutoff

It took 0 secs to find distances for 18 sequences. 40 distances below cutoff 0.03.


Output File Names: 
180802_pratima.files.trim.contigs.good.unique.good.filter.unique.precluster.pick.pick.fasta.67.dist

/******************************************/
Running command: dist.seqs(fasta=180802_pratima.files.trim.contigs.good.unique.good.filter.unique.precluster.pick.pick.fasta.68.temp, processors=12, cutoff=0.03)

Using 12 processors.
/******************************************/

Sequence	Time	Num_Dists_Below_Cutoff

It took 0 secs to find distances for 28 sequences. 232 distances below cutoff 0.03.


Output File Names: 
180802_pratima.files.trim.contigs.good.unique.good.filter.unique.precluster.pick.pick.fasta.68.dist

/******************************************/
Running command: dist.seqs(fasta=180802_pratima.files.trim.contigs.good.unique.good.filter.unique.precluster.pick.pick.fasta.69.temp, processors=12, cutoff=0.03)

Using 12 processors.
/******************************************/

Sequence	Time	Num_Dists_Below_Cutoff

It took 0 secs to find distances for 114 sequences. 773 distances below cutoff 0.03.


Output File Names: 
180802_pratima.files.trim.contigs.good.unique.good.filter.unique.precluster.pick.pick.fasta.69.dist

/******************************************/
Running command: dist.seqs(fasta=180802_pratima.files.trim.contigs.good.unique.good.filter.unique.precluster.pick.pick.fasta.70.temp, processors=12, cutoff=0.03)

Using 12 processors.
/******************************************/

Sequence	Time	Num_Dists_Below_Cutoff

It took 0 secs to find distances for 142 sequences. 1097 distances below cutoff 0.03.


Output File Names: 
180802_pratima.files.trim.contigs.good.unique.good.filter.unique.precluster.pick.pick.fasta.70.dist

/******************************************/
Running command: dist.seqs(fasta=180802_pratima.files.trim.contigs.good.unique.good.filter.unique.precluster.pick.pick.fasta.71.temp, processors=12, cutoff=0.03)

Using 12 processors.
/******************************************/

Sequence	Time	Num_Dists_Below_Cutoff

It took 0 secs to find distances for 12 sequences. 54 distances below cutoff 0.03.


Output File Names: 
180802_pratima.files.trim.contigs.good.unique.good.filter.unique.precluster.pick.pick.fasta.71.dist

/******************************************/
Running command: dist.seqs(fasta=180802_pratima.files.trim.contigs.good.unique.good.filter.unique.precluster.pick.pick.fasta.72.temp, processors=12, cutoff=0.03)

Using 12 processors.
/******************************************/

Sequence	Time	Num_Dists_Below_Cutoff

It took 0 secs to find distances for 28 sequences. 104 distances below cutoff 0.03.


Output File Names: 
180802_pratima.files.trim.contigs.good.unique.good.filter.unique.precluster.pick.pick.fasta.72.dist

/******************************************/
Running command: dist.seqs(fasta=180802_pratima.files.trim.contigs.good.unique.good.filter.unique.precluster.pick.pick.fasta.73.temp, processors=12, cutoff=0.03)

Using 12 processors.
/******************************************/

Sequence	Time	Num_Dists_Below_Cutoff

It took 0 secs to find distances for 15 sequences. 27 distances below cutoff 0.03.


Output File Names: 
180802_pratima.files.trim.contigs.good.unique.good.filter.unique.precluster.pick.pick.fasta.73.dist

/******************************************/
Running command: dist.seqs(fasta=180802_pratima.files.trim.contigs.good.unique.good.filter.unique.precluster.pick.pick.fasta.74.temp, processors=12, cutoff=0.03)

Using 12 processors.
/******************************************/

Sequence	Time	Num_Dists_Below_Cutoff

It took 0 secs to find distances for 41 sequences. 268 distances below cutoff 0.03.


Output File Names: 
180802_pratima.files.trim.contigs.good.unique.good.filter.unique.precluster.pick.pick.fasta.74.dist

/******************************************/
Running command: dist.seqs(fasta=180802_pratima.files.trim.contigs.good.unique.good.filter.unique.precluster.pick.pick.fasta.75.temp, processors=12, cutoff=0.03)

Using 12 processors.
/******************************************/

Sequence	Time	Num_Dists_Below_Cutoff

It took 0 secs to find distances for 12 sequences. 27 distances below cutoff 0.03.


Output File Names: 
180802_pratima.files.trim.contigs.good.unique.good.filter.unique.precluster.pick.pick.fasta.75.dist

/******************************************/
Running command: dist.seqs(fasta=180802_pratima.files.trim.contigs.good.unique.good.filter.unique.precluster.pick.pick.fasta.76.temp, processors=12, cutoff=0.03)

Using 12 processors.
/******************************************/

Sequence	Time	Num_Dists_Below_Cutoff

It took 0 secs to find distances for 58 sequences. 282 distances below cutoff 0.03.


Output File Names: 
180802_pratima.files.trim.contigs.good.unique.good.filter.unique.precluster.pick.pick.fasta.76.dist

/******************************************/
Running command: dist.seqs(fasta=180802_pratima.files.trim.contigs.good.unique.good.filter.unique.precluster.pick.pick.fasta.77.temp, processors=12, cutoff=0.03)

Using 12 processors.
/******************************************/

Sequence	Time	Num_Dists_Below_Cutoff

It took 0 secs to find distances for 40 sequences. 1 distances below cutoff 0.03.


Output File Names: 
180802_pratima.files.trim.contigs.good.unique.good.filter.unique.precluster.pick.pick.fasta.77.dist

/******************************************/
Running command: dist.seqs(fasta=180802_pratima.files.trim.contigs.good.unique.good.filter.unique.precluster.pick.pick.fasta.78.temp, processors=12, cutoff=0.03)

Using 12 processors.
/******************************************/

Sequence	Time	Num_Dists_Below_Cutoff

It took 0 secs to find distances for 17 sequences. 16 distances below cutoff 0.03.


Output File Names: 
180802_pratima.files.trim.contigs.good.unique.good.filter.unique.precluster.pick.pick.fasta.78.dist

/******************************************/
Running command: dist.seqs(fasta=180802_pratima.files.trim.contigs.good.unique.good.filter.unique.precluster.pick.pick.fasta.79.temp, processors=12, cutoff=0.03)

Using 12 processors.
/******************************************/

Sequence	Time	Num_Dists_Below_Cutoff

It took 0 secs to find distances for 45 sequences. 143 distances below cutoff 0.03.


Output File Names: 
180802_pratima.files.trim.contigs.good.unique.good.filter.unique.precluster.pick.pick.fasta.79.dist

/******************************************/
Running command: dist.seqs(fasta=180802_pratima.files.trim.contigs.good.unique.good.filter.unique.precluster.pick.pick.fasta.80.temp, processors=12, cutoff=0.03)

Using 12 processors.
/******************************************/

Sequence	Time	Num_Dists_Below_Cutoff

It took 0 secs to find distances for 83 sequences. 6 distances below cutoff 0.03.


Output File Names: 
180802_pratima.files.trim.contigs.good.unique.good.filter.unique.precluster.pick.pick.fasta.80.dist

/******************************************/
Running command: dist.seqs(fasta=180802_pratima.files.trim.contigs.good.unique.good.filter.unique.precluster.pick.pick.fasta.81.temp, processors=12, cutoff=0.03)

Using 12 processors.
/******************************************/

Sequence	Time	Num_Dists_Below_Cutoff

It took 0 secs to find distances for 59 sequences. 621 distances below cutoff 0.03.


Output File Names: 
180802_pratima.files.trim.contigs.good.unique.good.filter.unique.precluster.pick.pick.fasta.81.dist

/******************************************/
Running command: dist.seqs(fasta=180802_pratima.files.trim.contigs.good.unique.good.filter.unique.precluster.pick.pick.fasta.82.temp, processors=12, cutoff=0.03)

Using 12 processors.
/******************************************/

Sequence	Time	Num_Dists_Below_Cutoff

It took 0 secs to find distances for 9 sequences. 5 distances below cutoff 0.03.


Output File Names: 
180802_pratima.files.trim.contigs.good.unique.good.filter.unique.precluster.pick.pick.fasta.82.dist

/******************************************/
Running command: dist.seqs(fasta=180802_pratima.files.trim.contigs.good.unique.good.filter.unique.precluster.pick.pick.fasta.83.temp, processors=12, cutoff=0.03)

Using 12 processors.
/******************************************/

Sequence	Time	Num_Dists_Below_Cutoff

It took 0 secs to find distances for 15 sequences. 24 distances below cutoff 0.03.


Output File Names: 
180802_pratima.files.trim.contigs.good.unique.good.filter.unique.precluster.pick.pick.fasta.83.dist

/******************************************/
Running command: dist.seqs(fasta=180802_pratima.files.trim.contigs.good.unique.good.filter.unique.precluster.pick.pick.fasta.84.temp, processors=12, cutoff=0.03)

Using 12 processors.
/******************************************/

Sequence	Time	Num_Dists_Below_Cutoff

It took 0 secs to find distances for 13 sequences. 12 distances below cutoff 0.03.


Output File Names: 
180802_pratima.files.trim.contigs.good.unique.good.filter.unique.precluster.pick.pick.fasta.84.dist

/******************************************/
Running command: dist.seqs(fasta=180802_pratima.files.trim.contigs.good.unique.good.filter.unique.precluster.pick.pick.fasta.85.temp, processors=12, cutoff=0.03)

Using 12 processors.
/******************************************/

Sequence	Time	Num_Dists_Below_Cutoff

It took 0 secs to find distances for 21 sequences. 11 distances below cutoff 0.03.


Output File Names: 
180802_pratima.files.trim.contigs.good.unique.good.filter.unique.precluster.pick.pick.fasta.85.dist

/******************************************/
Running command: dist.seqs(fasta=180802_pratima.files.trim.contigs.good.unique.good.filter.unique.precluster.pick.pick.fasta.86.temp, processors=12, cutoff=0.03)

Using 12 processors.
/******************************************/

Sequence	Time	Num_Dists_Below_Cutoff

It took 0 secs to find distances for 9 sequences. 13 distances below cutoff 0.03.


Output File Names: 
180802_pratima.files.trim.contigs.good.unique.good.filter.unique.precluster.pick.pick.fasta.86.dist

/******************************************/
Running command: dist.seqs(fasta=180802_pratima.files.trim.contigs.good.unique.good.filter.unique.precluster.pick.pick.fasta.87.temp, processors=12, cutoff=0.03)

Using 12 processors.
/******************************************/

Sequence	Time	Num_Dists_Below_Cutoff

It took 0 secs to find distances for 14 sequences. 44 distances below cutoff 0.03.


Output File Names: 
180802_pratima.files.trim.contigs.good.unique.good.filter.unique.precluster.pick.pick.fasta.87.dist

/******************************************/
Running command: dist.seqs(fasta=180802_pratima.files.trim.contigs.good.unique.good.filter.unique.precluster.pick.pick.fasta.88.temp, processors=12, cutoff=0.03)

Using 12 processors.
/******************************************/

Sequence	Time	Num_Dists_Below_Cutoff

It took 0 secs to find distances for 6 sequences. 14 distances below cutoff 0.03.


Output File Names: 
180802_pratima.files.trim.contigs.good.unique.good.filter.unique.precluster.pick.pick.fasta.88.dist

/******************************************/
Running command: dist.seqs(fasta=180802_pratima.files.trim.contigs.good.unique.good.filter.unique.precluster.pick.pick.fasta.89.temp, processors=12, cutoff=0.03)

Using 12 processors.
/******************************************/

Sequence	Time	Num_Dists_Below_Cutoff

It took 0 secs to find distances for 48 sequences. 249 distances below cutoff 0.03.


Output File Names: 
180802_pratima.files.trim.contigs.good.unique.good.filter.unique.precluster.pick.pick.fasta.89.dist

/******************************************/
Running command: dist.seqs(fasta=180802_pratima.files.trim.contigs.good.unique.good.filter.unique.precluster.pick.pick.fasta.90.temp, processors=12, cutoff=0.03)

Using 12 processors.
/******************************************/

Sequence	Time	Num_Dists_Below_Cutoff

It took 0 secs to find distances for 11 sequences. 30 distances below cutoff 0.03.


Output File Names: 
180802_pratima.files.trim.contigs.good.unique.good.filter.unique.precluster.pick.pick.fasta.90.dist

/******************************************/
Running command: dist.seqs(fasta=180802_pratima.files.trim.contigs.good.unique.good.filter.unique.precluster.pick.pick.fasta.91.temp, processors=12, cutoff=0.03)

Using 12 processors.
/******************************************/

Sequence	Time	Num_Dists_Below_Cutoff

It took 0 secs to find distances for 4 sequences. 6 distances below cutoff 0.03.


Output File Names: 
180802_pratima.files.trim.contigs.good.unique.good.filter.unique.precluster.pick.pick.fasta.91.dist

/******************************************/
Running command: dist.seqs(fasta=180802_pratima.files.trim.contigs.good.unique.good.filter.unique.precluster.pick.pick.fasta.92.temp, processors=12, cutoff=0.03)

Using 12 processors.
/******************************************/

Sequence	Time	Num_Dists_Below_Cutoff

It took 0 secs to find distances for 8 sequences. 8 distances below cutoff 0.03.


Output File Names: 
180802_pratima.files.trim.contigs.good.unique.good.filter.unique.precluster.pick.pick.fasta.92.dist

/******************************************/
Running command: dist.seqs(fasta=180802_pratima.files.trim.contigs.good.unique.good.filter.unique.precluster.pick.pick.fasta.93.temp, processors=12, cutoff=0.03)

Using 12 processors.
/******************************************/

Sequence	Time	Num_Dists_Below_Cutoff

It took 0 secs to find distances for 2 sequences. 1 distances below cutoff 0.03.


Output File Names: 
180802_pratima.files.trim.contigs.good.unique.good.filter.unique.precluster.pick.pick.fasta.93.dist

/******************************************/
Running command: dist.seqs(fasta=180802_pratima.files.trim.contigs.good.unique.good.filter.unique.precluster.pick.pick.fasta.94.temp, processors=12, cutoff=0.03)

Using 12 processors.
/******************************************/

Sequence	Time	Num_Dists_Below_Cutoff

It took 0 secs to find distances for 3 sequences. 1 distances below cutoff 0.03.


Output File Names: 
180802_pratima.files.trim.contigs.good.unique.good.filter.unique.precluster.pick.pick.fasta.94.dist

/******************************************/
Running command: dist.seqs(fasta=180802_pratima.files.trim.contigs.good.unique.good.filter.unique.precluster.pick.pick.fasta.95.temp, processors=12, cutoff=0.03)

Using 12 processors.
/******************************************/

Sequence	Time	Num_Dists_Below_Cutoff

It took 0 secs to find distances for 22 sequences. 170 distances below cutoff 0.03.


Output File Names: 
180802_pratima.files.trim.contigs.good.unique.good.filter.unique.precluster.pick.pick.fasta.95.dist

/******************************************/
Running command: dist.seqs(fasta=180802_pratima.files.trim.contigs.good.unique.good.filter.unique.precluster.pick.pick.fasta.96.temp, processors=12, cutoff=0.03)

Using 12 processors.
/******************************************/

Sequence	Time	Num_Dists_Below_Cutoff

It took 0 secs to find distances for 24 sequences. 22 distances below cutoff 0.03.


Output File Names: 
180802_pratima.files.trim.contigs.good.unique.good.filter.unique.precluster.pick.pick.fasta.96.dist

/******************************************/
Running command: dist.seqs(fasta=180802_pratima.files.trim.contigs.good.unique.good.filter.unique.precluster.pick.pick.fasta.97.temp, processors=12, cutoff=0.03)

Using 12 processors.
/******************************************/

Sequence	Time	Num_Dists_Below_Cutoff

It took 0 secs to find distances for 21 sequences. 82 distances below cutoff 0.03.


Output File Names: 
180802_pratima.files.trim.contigs.good.unique.good.filter.unique.precluster.pick.pick.fasta.97.dist

/******************************************/
Running command: dist.seqs(fasta=180802_pratima.files.trim.contigs.good.unique.good.filter.unique.precluster.pick.pick.fasta.98.temp, processors=12, cutoff=0.03)

Using 12 processors.
/******************************************/

Sequence	Time	Num_Dists_Below_Cutoff

It took 0 secs to find distances for 3 sequences. 1 distances below cutoff 0.03.


Output File Names: 
180802_pratima.files.trim.contigs.good.unique.good.filter.unique.precluster.pick.pick.fasta.98.dist

/******************************************/
Running command: dist.seqs(fasta=180802_pratima.files.trim.contigs.good.unique.good.filter.unique.precluster.pick.pick.fasta.99.temp, processors=12, cutoff=0.03)

Using 12 processors.
/******************************************/

Sequence	Time	Num_Dists_Below_Cutoff

It took 0 secs to find distances for 7 sequences. 10 distances below cutoff 0.03.


Output File Names: 
180802_pratima.files.trim.contigs.good.unique.good.filter.unique.precluster.pick.pick.fasta.99.dist

/******************************************/
Running command: dist.seqs(fasta=180802_pratima.files.trim.contigs.good.unique.good.filter.unique.precluster.pick.pick.fasta.100.temp, processors=12, cutoff=0.03)

Using 12 processors.
/******************************************/

Sequence	Time	Num_Dists_Below_Cutoff

It took 0 secs to find distances for 11 sequences. 23 distances below cutoff 0.03.


Output File Names: 
180802_pratima.files.trim.contigs.good.unique.good.filter.unique.precluster.pick.pick.fasta.100.dist

/******************************************/
Running command: dist.seqs(fasta=180802_pratima.files.trim.contigs.good.unique.good.filter.unique.precluster.pick.pick.fasta.101.temp, processors=12, cutoff=0.03)

Using 12 processors.
/******************************************/

Sequence	Time	Num_Dists_Below_Cutoff

It took 0 secs to find distances for 7 sequences. 5 distances below cutoff 0.03.


Output File Names: 
180802_pratima.files.trim.contigs.good.unique.good.filter.unique.precluster.pick.pick.fasta.101.dist

/******************************************/
Running command: dist.seqs(fasta=180802_pratima.files.trim.contigs.good.unique.good.filter.unique.precluster.pick.pick.fasta.102.temp, processors=12, cutoff=0.03)

Using 12 processors.
/******************************************/

Sequence	Time	Num_Dists_Below_Cutoff

It took 0 secs to find distances for 10 sequences. 7 distances below cutoff 0.03.


Output File Names: 
180802_pratima.files.trim.contigs.good.unique.good.filter.unique.precluster.pick.pick.fasta.102.dist

/******************************************/
Running command: dist.seqs(fasta=180802_pratima.files.trim.contigs.good.unique.good.filter.unique.precluster.pick.pick.fasta.103.temp, processors=12, cutoff=0.03)

Using 12 processors.
/******************************************/

Sequence	Time	Num_Dists_Below_Cutoff

It took 0 secs to find distances for 3 sequences. 1 distances below cutoff 0.03.


Output File Names: 
180802_pratima.files.trim.contigs.good.unique.good.filter.unique.precluster.pick.pick.fasta.103.dist

/******************************************/
Running command: dist.seqs(fasta=180802_pratima.files.trim.contigs.good.unique.good.filter.unique.precluster.pick.pick.fasta.104.temp, processors=12, cutoff=0.03)

Using 12 processors.
/******************************************/

Sequence	Time	Num_Dists_Below_Cutoff

It took 0 secs to find distances for 48 sequences. 382 distances below cutoff 0.03.


Output File Names: 
180802_pratima.files.trim.contigs.good.unique.good.filter.unique.precluster.pick.pick.fasta.104.dist

/******************************************/
Running command: dist.seqs(fasta=180802_pratima.files.trim.contigs.good.unique.good.filter.unique.precluster.pick.pick.fasta.105.temp, processors=12, cutoff=0.03)

Using 12 processors.
/******************************************/

Sequence	Time	Num_Dists_Below_Cutoff

It took 0 secs to find distances for 17 sequences. 28 distances below cutoff 0.03.


Output File Names: 
180802_pratima.files.trim.contigs.good.unique.good.filter.unique.precluster.pick.pick.fasta.105.dist

/******************************************/
Running command: dist.seqs(fasta=180802_pratima.files.trim.contigs.good.unique.good.filter.unique.precluster.pick.pick.fasta.106.temp, processors=12, cutoff=0.03)

Using 12 processors.
/******************************************/

Sequence	Time	Num_Dists_Below_Cutoff

It took 0 secs to find distances for 24 sequences. 187 distances below cutoff 0.03.


Output File Names: 
180802_pratima.files.trim.contigs.good.unique.good.filter.unique.precluster.pick.pick.fasta.106.dist

/******************************************/
Running command: dist.seqs(fasta=180802_pratima.files.trim.contigs.good.unique.good.filter.unique.precluster.pick.pick.fasta.107.temp, processors=12, cutoff=0.03)

Using 12 processors.
/******************************************/

Sequence	Time	Num_Dists_Below_Cutoff

It took 0 secs to find distances for 4 sequences. 1 distances below cutoff 0.03.


Output File Names: 
180802_pratima.files.trim.contigs.good.unique.good.filter.unique.precluster.pick.pick.fasta.107.dist

/******************************************/
Running command: dist.seqs(fasta=180802_pratima.files.trim.contigs.good.unique.good.filter.unique.precluster.pick.pick.fasta.108.temp, processors=12, cutoff=0.03)

Using 12 processors.
/******************************************/

Sequence	Time	Num_Dists_Below_Cutoff

It took 0 secs to find distances for 18 sequences. 17 distances below cutoff 0.03.


Output File Names: 
180802_pratima.files.trim.contigs.good.unique.good.filter.unique.precluster.pick.pick.fasta.108.dist

/******************************************/
Running command: dist.seqs(fasta=180802_pratima.files.trim.contigs.good.unique.good.filter.unique.precluster.pick.pick.fasta.109.temp, processors=12, cutoff=0.03)

Using 12 processors.
/******************************************/

Sequence	Time	Num_Dists_Below_Cutoff

It took 0 secs to find distances for 10 sequences. 6 distances below cutoff 0.03.


Output File Names: 
180802_pratima.files.trim.contigs.good.unique.good.filter.unique.precluster.pick.pick.fasta.109.dist

/******************************************/
Running command: dist.seqs(fasta=180802_pratima.files.trim.contigs.good.unique.good.filter.unique.precluster.pick.pick.fasta.110.temp, processors=12, cutoff=0.03)

Using 12 processors.
/******************************************/

Sequence	Time	Num_Dists_Below_Cutoff

It took 0 secs to find distances for 13 sequences. 72 distances below cutoff 0.03.


Output File Names: 
180802_pratima.files.trim.contigs.good.unique.good.filter.unique.precluster.pick.pick.fasta.110.dist

/******************************************/
Running command: dist.seqs(fasta=180802_pratima.files.trim.contigs.good.unique.good.filter.unique.precluster.pick.pick.fasta.111.temp, processors=12, cutoff=0.03)

Using 12 processors.
/******************************************/

Sequence	Time	Num_Dists_Below_Cutoff

It took 0 secs to find distances for 2 sequences. 1 distances below cutoff 0.03.


Output File Names: 
180802_pratima.files.trim.contigs.good.unique.good.filter.unique.precluster.pick.pick.fasta.111.dist

/******************************************/
Running command: dist.seqs(fasta=180802_pratima.files.trim.contigs.good.unique.good.filter.unique.precluster.pick.pick.fasta.112.temp, processors=12, cutoff=0.03)

Using 12 processors.
/******************************************/

Sequence	Time	Num_Dists_Below_Cutoff

It took 0 secs to find distances for 3 sequences. 3 distances below cutoff 0.03.


Output File Names: 
180802_pratima.files.trim.contigs.good.unique.good.filter.unique.precluster.pick.pick.fasta.112.dist

/******************************************/
Running command: dist.seqs(fasta=180802_pratima.files.trim.contigs.good.unique.good.filter.unique.precluster.pick.pick.fasta.113.temp, processors=12, cutoff=0.03)

Using 12 processors.
/******************************************/

Sequence	Time	Num_Dists_Below_Cutoff

It took 0 secs to find distances for 12 sequences. 20 distances below cutoff 0.03.


Output File Names: 
180802_pratima.files.trim.contigs.good.unique.good.filter.unique.precluster.pick.pick.fasta.113.dist

/******************************************/
Running command: dist.seqs(fasta=180802_pratima.files.trim.contigs.good.unique.good.filter.unique.precluster.pick.pick.fasta.114.temp, processors=12, cutoff=0.03)

Using 12 processors.
/******************************************/

Sequence	Time	Num_Dists_Below_Cutoff

It took 0 secs to find distances for 3 sequences. 3 distances below cutoff 0.03.


Output File Names: 
180802_pratima.files.trim.contigs.good.unique.good.filter.unique.precluster.pick.pick.fasta.114.dist

/******************************************/
Running command: dist.seqs(fasta=180802_pratima.files.trim.contigs.good.unique.good.filter.unique.precluster.pick.pick.fasta.115.temp, processors=12, cutoff=0.03)

Using 12 processors.
/******************************************/

Sequence	Time	Num_Dists_Below_Cutoff

It took 0 secs to find distances for 8 sequences. 6 distances below cutoff 0.03.


Output File Names: 
180802_pratima.files.trim.contigs.good.unique.good.filter.unique.precluster.pick.pick.fasta.115.dist

/******************************************/
Running command: dist.seqs(fasta=180802_pratima.files.trim.contigs.good.unique.good.filter.unique.precluster.pick.pick.fasta.116.temp, processors=12, cutoff=0.03)

Using 12 processors.
/******************************************/

Sequence	Time	Num_Dists_Below_Cutoff

It took 0 secs to find distances for 2 sequences. 1 distances below cutoff 0.03.


Output File Names: 
180802_pratima.files.trim.contigs.good.unique.good.filter.unique.precluster.pick.pick.fasta.116.dist

/******************************************/
Running command: dist.seqs(fasta=180802_pratima.files.trim.contigs.good.unique.good.filter.unique.precluster.pick.pick.fasta.117.temp, processors=12, cutoff=0.03)

Using 12 processors.
/******************************************/

Sequence	Time	Num_Dists_Below_Cutoff

It took 0 secs to find distances for 2 sequences. 0 distances below cutoff 0.03.

180802_pratima.files.trim.contigs.good.unique.good.filter.unique.precluster.pick.pick.fasta.117.dist is blank. This can result if there are no distances below your cutoff.

Output File Names: 
180802_pratima.files.trim.contigs.good.unique.good.filter.unique.precluster.pick.pick.fasta.117.dist

/******************************************/
Running command: dist.seqs(fasta=180802_pratima.files.trim.contigs.good.unique.good.filter.unique.precluster.pick.pick.fasta.118.temp, processors=12, cutoff=0.03)

Using 12 processors.
/******************************************/

Sequence	Time	Num_Dists_Below_Cutoff

It took 0 secs to find distances for 3 sequences. 1 distances below cutoff 0.03.


Output File Names: 
180802_pratima.files.trim.contigs.good.unique.good.filter.unique.precluster.pick.pick.fasta.118.dist

/******************************************/
Running command: dist.seqs(fasta=180802_pratima.files.trim.contigs.good.unique.good.filter.unique.precluster.pick.pick.fasta.119.temp, processors=12, cutoff=0.03)

Using 12 processors.
/******************************************/

Sequence	Time	Num_Dists_Below_Cutoff

It took 0 secs to find distances for 4 sequences. 2 distances below cutoff 0.03.


Output File Names: 
180802_pratima.files.trim.contigs.good.unique.good.filter.unique.precluster.pick.pick.fasta.119.dist

/******************************************/
Running command: dist.seqs(fasta=180802_pratima.files.trim.contigs.good.unique.good.filter.unique.precluster.pick.pick.fasta.120.temp, processors=12, cutoff=0.03)

Using 12 processors.
/******************************************/

Sequence	Time	Num_Dists_Below_Cutoff

It took 0 secs to find distances for 16 sequences. 27 distances below cutoff 0.03.


Output File Names: 
180802_pratima.files.trim.contigs.good.unique.good.filter.unique.precluster.pick.pick.fasta.120.dist

/******************************************/
Running command: dist.seqs(fasta=180802_pratima.files.trim.contigs.good.unique.good.filter.unique.precluster.pick.pick.fasta.121.temp, processors=12, cutoff=0.03)

Using 12 processors.
/******************************************/

Sequence	Time	Num_Dists_Below_Cutoff

It took 0 secs to find distances for 4 sequences. 0 distances below cutoff 0.03.

180802_pratima.files.trim.contigs.good.unique.good.filter.unique.precluster.pick.pick.fasta.121.dist is blank. This can result if there are no distances below your cutoff.

Output File Names: 
180802_pratima.files.trim.contigs.good.unique.good.filter.unique.precluster.pick.pick.fasta.121.dist

/******************************************/
Running command: dist.seqs(fasta=180802_pratima.files.trim.contigs.good.unique.good.filter.unique.precluster.pick.pick.fasta.122.temp, processors=12, cutoff=0.03)

Using 12 processors.
/******************************************/

Sequence	Time	Num_Dists_Below_Cutoff

It took 0 secs to find distances for 5 sequences. 1 distances below cutoff 0.03.


Output File Names: 
180802_pratima.files.trim.contigs.good.unique.good.filter.unique.precluster.pick.pick.fasta.122.dist

/******************************************/
Running command: dist.seqs(fasta=180802_pratima.files.trim.contigs.good.unique.good.filter.unique.precluster.pick.pick.fasta.123.temp, processors=12, cutoff=0.03)

Using 12 processors.
/******************************************/

Sequence	Time	Num_Dists_Below_Cutoff

It took 0 secs to find distances for 3 sequences. 0 distances below cutoff 0.03.

180802_pratima.files.trim.contigs.good.unique.good.filter.unique.precluster.pick.pick.fasta.123.dist is blank. This can result if there are no distances below your cutoff.

Output File Names: 
180802_pratima.files.trim.contigs.good.unique.good.filter.unique.precluster.pick.pick.fasta.123.dist

/******************************************/
Running command: dist.seqs(fasta=180802_pratima.files.trim.contigs.good.unique.good.filter.unique.precluster.pick.pick.fasta.124.temp, processors=12, cutoff=0.03)

Using 12 processors.
/******************************************/

Sequence	Time	Num_Dists_Below_Cutoff

It took 0 secs to find distances for 8 sequences. 6 distances below cutoff 0.03.


Output File Names: 
180802_pratima.files.trim.contigs.good.unique.good.filter.unique.precluster.pick.pick.fasta.124.dist

/******************************************/
Running command: dist.seqs(fasta=180802_pratima.files.trim.contigs.good.unique.good.filter.unique.precluster.pick.pick.fasta.125.temp, processors=12, cutoff=0.03)

Using 12 processors.
/******************************************/

Sequence	Time	Num_Dists_Below_Cutoff

It took 0 secs to find distances for 6 sequences. 6 distances below cutoff 0.03.


Output File Names: 
180802_pratima.files.trim.contigs.good.unique.good.filter.unique.precluster.pick.pick.fasta.125.dist

/******************************************/
Running command: dist.seqs(fasta=180802_pratima.files.trim.contigs.good.unique.good.filter.unique.precluster.pick.pick.fasta.126.temp, processors=12, cutoff=0.03)

Using 12 processors.
/******************************************/

Sequence	Time	Num_Dists_Below_Cutoff

It took 0 secs to find distances for 2 sequences. 0 distances below cutoff 0.03.

180802_pratima.files.trim.contigs.good.unique.good.filter.unique.precluster.pick.pick.fasta.126.dist is blank. This can result if there are no distances below your cutoff.

Output File Names: 
180802_pratima.files.trim.contigs.good.unique.good.filter.unique.precluster.pick.pick.fasta.126.dist

/******************************************/
Running command: dist.seqs(fasta=180802_pratima.files.trim.contigs.good.unique.good.filter.unique.precluster.pick.pick.fasta.127.temp, processors=12, cutoff=0.03)

Using 12 processors.
/******************************************/

Sequence	Time	Num_Dists_Below_Cutoff

It took 0 secs to find distances for 6 sequences. 1 distances below cutoff 0.03.


Output File Names: 
180802_pratima.files.trim.contigs.good.unique.good.filter.unique.precluster.pick.pick.fasta.127.dist

/******************************************/
Running command: dist.seqs(fasta=180802_pratima.files.trim.contigs.good.unique.good.filter.unique.precluster.pick.pick.fasta.128.temp, processors=12, cutoff=0.03)

Using 12 processors.
/******************************************/

Sequence	Time	Num_Dists_Below_Cutoff

It took 0 secs to find distances for 5 sequences. 1 distances below cutoff 0.03.


Output File Names: 
180802_pratima.files.trim.contigs.good.unique.good.filter.unique.precluster.pick.pick.fasta.128.dist

/******************************************/
Running command: dist.seqs(fasta=180802_pratima.files.trim.contigs.good.unique.good.filter.unique.precluster.pick.pick.fasta.129.temp, processors=12, cutoff=0.03)

Using 12 processors.
/******************************************/

Sequence	Time	Num_Dists_Below_Cutoff

It took 0 secs to find distances for 2 sequences. 0 distances below cutoff 0.03.

180802_pratima.files.trim.contigs.good.unique.good.filter.unique.precluster.pick.pick.fasta.129.dist is blank. This can result if there are no distances below your cutoff.

Output File Names: 
180802_pratima.files.trim.contigs.good.unique.good.filter.unique.precluster.pick.pick.fasta.129.dist

/******************************************/
Running command: dist.seqs(fasta=180802_pratima.files.trim.contigs.good.unique.good.filter.unique.precluster.pick.pick.fasta.130.temp, processors=12, cutoff=0.03)

Using 12 processors.
/******************************************/

Sequence	Time	Num_Dists_Below_Cutoff

It took 0 secs to find distances for 5 sequences. 0 distances below cutoff 0.03.

180802_pratima.files.trim.contigs.good.unique.good.filter.unique.precluster.pick.pick.fasta.130.dist is blank. This can result if there are no distances below your cutoff.

Output File Names: 
180802_pratima.files.trim.contigs.good.unique.good.filter.unique.precluster.pick.pick.fasta.130.dist

/******************************************/
Running command: dist.seqs(fasta=180802_pratima.files.trim.contigs.good.unique.good.filter.unique.precluster.pick.pick.fasta.131.temp, processors=12, cutoff=0.03)

Using 12 processors.
/******************************************/

Sequence	Time	Num_Dists_Below_Cutoff

It took 0 secs to find distances for 3 sequences. 3 distances below cutoff 0.03.


Output File Names: 
180802_pratima.files.trim.contigs.good.unique.good.filter.unique.precluster.pick.pick.fasta.131.dist

/******************************************/
Running command: dist.seqs(fasta=180802_pratima.files.trim.contigs.good.unique.good.filter.unique.precluster.pick.pick.fasta.132.temp, processors=12, cutoff=0.03)

Using 12 processors.
/******************************************/

Sequence	Time	Num_Dists_Below_Cutoff

It took 0 secs to find distances for 3 sequences. 1 distances below cutoff 0.03.


Output File Names: 
180802_pratima.files.trim.contigs.good.unique.good.filter.unique.precluster.pick.pick.fasta.132.dist

/******************************************/
Running command: dist.seqs(fasta=180802_pratima.files.trim.contigs.good.unique.good.filter.unique.precluster.pick.pick.fasta.133.temp, processors=12, cutoff=0.03)

Using 12 processors.
/******************************************/

Sequence	Time	Num_Dists_Below_Cutoff

It took 0 secs to find distances for 2 sequences. 1 distances below cutoff 0.03.


Output File Names: 
180802_pratima.files.trim.contigs.good.unique.good.filter.unique.precluster.pick.pick.fasta.133.dist

/******************************************/
Running command: dist.seqs(fasta=180802_pratima.files.trim.contigs.good.unique.good.filter.unique.precluster.pick.pick.fasta.134.temp, processors=12, cutoff=0.03)

Using 12 processors.
/******************************************/

Sequence	Time	Num_Dists_Below_Cutoff

It took 0 secs to find distances for 3 sequences. 0 distances below cutoff 0.03.

180802_pratima.files.trim.contigs.good.unique.good.filter.unique.precluster.pick.pick.fasta.134.dist is blank. This can result if there are no distances below your cutoff.

Output File Names: 
180802_pratima.files.trim.contigs.good.unique.good.filter.unique.precluster.pick.pick.fasta.134.dist

/******************************************/
Running command: dist.seqs(fasta=180802_pratima.files.trim.contigs.good.unique.good.filter.unique.precluster.pick.pick.fasta.135.temp, processors=12, cutoff=0.03)

Using 12 processors.
/******************************************/

Sequence	Time	Num_Dists_Below_Cutoff

It took 0 secs to find distances for 3 sequences. 3 distances below cutoff 0.03.


Output File Names: 
180802_pratima.files.trim.contigs.good.unique.good.filter.unique.precluster.pick.pick.fasta.135.dist

/******************************************/
Running command: dist.seqs(fasta=180802_pratima.files.trim.contigs.good.unique.good.filter.unique.precluster.pick.pick.fasta.136.temp, processors=12, cutoff=0.03)

Using 12 processors.
/******************************************/

Sequence	Time	Num_Dists_Below_Cutoff

It took 0 secs to find distances for 3 sequences. 0 distances below cutoff 0.03.

180802_pratima.files.trim.contigs.good.unique.good.filter.unique.precluster.pick.pick.fasta.136.dist is blank. This can result if there are no distances below your cutoff.

Output File Names: 
180802_pratima.files.trim.contigs.good.unique.good.filter.unique.precluster.pick.pick.fasta.136.dist

/******************************************/
Running command: dist.seqs(fasta=180802_pratima.files.trim.contigs.good.unique.good.filter.unique.precluster.pick.pick.fasta.137.temp, processors=12, cutoff=0.03)

Using 12 processors.
/******************************************/

Sequence	Time	Num_Dists_Below_Cutoff

It took 0 secs to find distances for 2 sequences. 1 distances below cutoff 0.03.


Output File Names: 
180802_pratima.files.trim.contigs.good.unique.good.filter.unique.precluster.pick.pick.fasta.137.dist

/******************************************/
Running command: dist.seqs(fasta=180802_pratima.files.trim.contigs.good.unique.good.filter.unique.precluster.pick.pick.fasta.138.temp, processors=12, cutoff=0.03)

Using 12 processors.
/******************************************/

Sequence	Time	Num_Dists_Below_Cutoff

It took 0 secs to find distances for 2 sequences. 1 distances below cutoff 0.03.


Output File Names: 
180802_pratima.files.trim.contigs.good.unique.good.filter.unique.precluster.pick.pick.fasta.138.dist

/******************************************/
Running command: dist.seqs(fasta=180802_pratima.files.trim.contigs.good.unique.good.filter.unique.precluster.pick.pick.fasta.139.temp, processors=12, cutoff=0.03)

Using 12 processors.
/******************************************/

Sequence	Time	Num_Dists_Below_Cutoff

It took 0 secs to find distances for 6 sequences. 3 distances below cutoff 0.03.


Output File Names: 
180802_pratima.files.trim.contigs.good.unique.good.filter.unique.precluster.pick.pick.fasta.139.dist

/******************************************/
Running command: dist.seqs(fasta=180802_pratima.files.trim.contigs.good.unique.good.filter.unique.precluster.pick.pick.fasta.140.temp, processors=12, cutoff=0.03)

Using 12 processors.
/******************************************/

Sequence	Time	Num_Dists_Below_Cutoff

It took 0 secs to find distances for 3 sequences. 1 distances below cutoff 0.03.


Output File Names: 
180802_pratima.files.trim.contigs.good.unique.good.filter.unique.precluster.pick.pick.fasta.140.dist

/******************************************/
Running command: dist.seqs(fasta=180802_pratima.files.trim.contigs.good.unique.good.filter.unique.precluster.pick.pick.fasta.141.temp, processors=12, cutoff=0.03)

Using 12 processors.
/******************************************/

Sequence	Time	Num_Dists_Below_Cutoff

It took 0 secs to find distances for 4 sequences. 2 distances below cutoff 0.03.


Output File Names: 
180802_pratima.files.trim.contigs.good.unique.good.filter.unique.precluster.pick.pick.fasta.141.dist

/******************************************/
Running command: dist.seqs(fasta=180802_pratima.files.trim.contigs.good.unique.good.filter.unique.precluster.pick.pick.fasta.142.temp, processors=12, cutoff=0.03)

Using 12 processors.
/******************************************/

Sequence	Time	Num_Dists_Below_Cutoff

It took 0 secs to find distances for 3 sequences. 3 distances below cutoff 0.03.


Output File Names: 
180802_pratima.files.trim.contigs.good.unique.good.filter.unique.precluster.pick.pick.fasta.142.dist

/******************************************/
Running command: dist.seqs(fasta=180802_pratima.files.trim.contigs.good.unique.good.filter.unique.precluster.pick.pick.fasta.143.temp, processors=12, cutoff=0.03)

Using 12 processors.
/******************************************/

Sequence	Time	Num_Dists_Below_Cutoff

It took 0 secs to find distances for 2 sequences. 1 distances below cutoff 0.03.


Output File Names: 
180802_pratima.files.trim.contigs.good.unique.good.filter.unique.precluster.pick.pick.fasta.143.dist

/******************************************/
Running command: dist.seqs(fasta=180802_pratima.files.trim.contigs.good.unique.good.filter.unique.precluster.pick.pick.fasta.144.temp, processors=12, cutoff=0.03)

Using 12 processors.
/******************************************/

Sequence	Time	Num_Dists_Below_Cutoff

It took 0 secs to find distances for 3 sequences. 1 distances below cutoff 0.03.


Output File Names: 
180802_pratima.files.trim.contigs.good.unique.good.filter.unique.precluster.pick.pick.fasta.144.dist

/******************************************/
Running command: dist.seqs(fasta=180802_pratima.files.trim.contigs.good.unique.good.filter.unique.precluster.pick.pick.fasta.145.temp, processors=12, cutoff=0.03)

Using 12 processors.
/******************************************/

Sequence	Time	Num_Dists_Below_Cutoff

It took 0 secs to find distances for 6 sequences. 15 distances below cutoff 0.03.


Output File Names: 
180802_pratima.files.trim.contigs.good.unique.good.filter.unique.precluster.pick.pick.fasta.145.dist

/******************************************/
Running command: dist.seqs(fasta=180802_pratima.files.trim.contigs.good.unique.good.filter.unique.precluster.pick.pick.fasta.146.temp, processors=12, cutoff=0.03)

Using 12 processors.
/******************************************/

Sequence	Time	Num_Dists_Below_Cutoff

It took 0 secs to find distances for 3 sequences. 3 distances below cutoff 0.03.


Output File Names: 
180802_pratima.files.trim.contigs.good.unique.good.filter.unique.precluster.pick.pick.fasta.146.dist

/******************************************/
Running command: dist.seqs(fasta=180802_pratima.files.trim.contigs.good.unique.good.filter.unique.precluster.pick.pick.fasta.147.temp, processors=12, cutoff=0.03)

Using 12 processors.
/******************************************/

Sequence	Time	Num_Dists_Below_Cutoff

It took 0 secs to find distances for 3 sequences. 3 distances below cutoff 0.03.


Output File Names: 
180802_pratima.files.trim.contigs.good.unique.good.filter.unique.precluster.pick.pick.fasta.147.dist

/******************************************/
Running command: dist.seqs(fasta=180802_pratima.files.trim.contigs.good.unique.good.filter.unique.precluster.pick.pick.fasta.148.temp, processors=12, cutoff=0.03)

Using 12 processors.
/******************************************/

Sequence	Time	Num_Dists_Below_Cutoff

It took 0 secs to find distances for 2 sequences. 1 distances below cutoff 0.03.


Output File Names: 
180802_pratima.files.trim.contigs.good.unique.good.filter.unique.precluster.pick.pick.fasta.148.dist

It took 4017 seconds to split the distance file.
180802_pratima.files.trim.contigs.good.unique.good.filter.unique.precluster.pick.pick.fasta.9.dist
180802_pratima.files.trim.contigs.good.unique.good.filter.unique.precluster.pick.pick.fasta.7.dist
180802_pratima.files.trim.contigs.good.unique.good.filter.unique.precluster.pick.pick.fasta.29.dist
180802_pratima.files.trim.contigs.good.unique.good.filter.unique.precluster.pick.pick.fasta.56.dist
180802_pratima.files.trim.contigs.good.unique.good.filter.unique.precluster.pick.pick.fasta.44.dist
180802_pratima.files.trim.contigs.good.unique.good.filter.unique.precluster.pick.pick.fasta.72.dist
180802_pratima.files.trim.contigs.good.unique.good.filter.unique.precluster.pick.pick.fasta.90.dist
180802_pratima.files.trim.contigs.good.unique.good.filter.unique.precluster.pick.pick.fasta.108.dist
180802_pratima.files.trim.contigs.good.unique.good.filter.unique.precluster.pick.pick.fasta.51.dist
180802_pratima.files.trim.contigs.good.unique.good.filter.unique.precluster.pick.pick.fasta.82.dist
180802_pratima.files.trim.contigs.good.unique.good.filter.unique.precluster.pick.pick.fasta.118.dist
180802_pratima.files.trim.contigs.good.unique.good.filter.unique.precluster.pick.pick.fasta.137.dist

Clustering 180802_pratima.files.trim.contigs.good.unique.good.filter.unique.precluster.pick.pick.fasta.107.dist

Clustering 180802_pratima.files.trim.contigs.good.unique.good.filter.unique.precluster.pick.pick.fasta.116.dist

Clustering 180802_pratima.files.trim.contigs.good.unique.good.filter.unique.precluster.pick.pick.fasta.77.dist

Clustering 180802_pratima.files.trim.contigs.good.unique.good.filter.unique.precluster.pick.pick.fasta.128.dist

Clustering 180802_pratima.files.trim.contigs.good.unique.good.filter.unique.precluster.pick.pick.fasta.103.dist

Clustering 180802_pratima.files.trim.contigs.good.unique.good.filter.unique.precluster.pick.pick.fasta.127.dist

Clustering 180802_pratima.files.trim.contigs.good.unique.good.filter.unique.precluster.pick.pick.fasta.111.dist

Clustering 180802_pratima.files.trim.contigs.good.unique.good.filter.unique.precluster.pick.pick.fasta.122.dist

Clustering 180802_pratima.files.trim.contigs.good.unique.good.filter.unique.precluster.pick.pick.fasta.140.dist

Clustering 180802_pratima.files.trim.contigs.good.unique.good.filter.unique.precluster.pick.pick.fasta.137.dist

Clustering 180802_pratima.files.trim.contigs.good.unique.good.filter.unique.precluster.pick.pick.fasta.132.dist

tp	tn	fp	fn	sensitivity	specificity	ppv	npv	fdr	accuracy	mcc	f1score

tp	tn	fp	fn	sensitivity	specificity	ppv	npv	fdr	accuracy	mcc	f1score

tp	tn	fp	fn	sensitivity	specificity	ppv	npv	fdr	accuracy	mcc	f1score

tp	tn	fp	fn	sensitivity	specificity	ppv	npv	fdr	accuracy	mcc	f1score

tp	tn	fp	fn	sensitivity	specificity	ppv	npv	fdr	accuracy	mcc	f1score
0	1769	0	1	0	1710	0	1	0	1652	0	1	0	0	0	1	1	1	0	0	**0.999435	0.999395	0.999416	1	1	1	0.999435	0.999395	0.999416	0	0	0	0	

0	0	0	1652	0	1	0	1829	0	1	

0	

0	1	1	0	0	0.999454	0.999395	1	1	0.999454	0.999395	0	0	0	

0	


tp	tn	fp	fn	sensitivity	specificity	ppv	npv	fdr	accuracy	mcc	f1score
0	1652	0	1	0	1	0	0.999395	1	0.999395	0	0	


tp	tn	fp	fn	sensitivity	specificity	ppv	npv	fdr	accuracy	mcc	f1score
0	1710	0	1	0	1	0	0.999416	1	0.999416	0	0	


tp	tn	fp	fn	sensitivity	specificity	ppv	npv	fdr	accuracy	mcc	f1score
0	1829	0	1	0	1	0	0.999454	1	0.999454	0	0	


tp	tn	fp	fn	sensitivity	specificity	ppv	npv	fdr	accuracy	mcc	f1score
0	1710	0	1	0	1	0	0.999416	1	0.999416	0	0	


tp	tn	fp	fn	sensitivity	specificity	ppv	npv	fdr	accuracy	mcc	f1score
0	1890	0	1	0	1	0	0.999471	1	0.999471	0	0	


tp	tn	fp	fn	sensitivity	specificity	ppv	npv	fdr	accuracy	mcc	f1score
0	4559	0	1	0	1	0	0.999781	1	0.999781	0	0	


Clustering 180802_pratima.files.trim.contigs.good.unique.good.filter.unique.precluster.pick.pick.fasta.118.dist

Clustering 180802_pratima.files.trim.contigs.good.unique.good.filter.unique.precluster.pick.pick.fasta.142.dist

Clustering 180802_pratima.files.trim.contigs.good.unique.good.filter.unique.precluster.pick.pick.fasta.143.dist

Clustering 180802_pratima.files.trim.contigs.good.unique.good.filter.unique.precluster.pick.pick.fasta.144.dist

Clustering 180802_pratima.files.trim.contigs.good.unique.good.filter.unique.precluster.pick.pick.fasta.93.dist

Clustering 180802_pratima.files.trim.contigs.good.unique.good.filter.unique.precluster.pick.pick.fasta.98.dist

Clustering 180802_pratima.files.trim.contigs.good.unique.good.filter.unique.precluster.pick.pick.fasta.94.dist

Clustering 180802_pratima.files.trim.contigs.good.unique.good.filter.unique.precluster.pick.pick.fasta.138.dist

Clustering 180802_pratima.files.trim.contigs.good.unique.good.filter.unique.precluster.pick.pick.fasta.133.dist

Clustering 180802_pratima.files.trim.contigs.good.unique.good.filter.unique.precluster.pick.pick.fasta.112.dist

tp	tn	fp	fn	sensitivity	specificity	ppv	npv	fdr	accuracy	mcc	f1score
0	1710	0	1	0	1	0	0.999416	1	0.999416	0	0	


tp	tn	fp	fn	sensitivity	specificity	ppv	npv	fdr	accuracy	mcc	f1score
0	1652	0	1	0	1	0	0.999395	1	0.999395	0	0	


Clustering 180802_pratima.files.trim.contigs.good.unique.good.filter.unique.precluster.pick.pick.fasta.146.dist

tp	tn	fp	fn	sensitivity	specificity	ppv	npv	fdr	accuracy	mcc	f1score
0	1652	0	1	0	
Clustering 180802_pratima.files.trim.contigs.good.unique.good.filter.unique.precluster.pick.pick.fasta.101.dist
1	
tp	tn	fp	fn	sensitivity	specificity	ppv	npv	fdr	accuracy	mcc	f1score
0	1708	0	3	0	1	0	0.998247	1	0.998247	0	0	


tp	tn	fp	fn	sensitivity	specificity	ppv	npv	fdr	accuracy	mcc	f1score
0	1710	0	1	0	1	0	0.999416	1	0.999416	0	0	


tp	tn	fp	fn	sensitivity	specificity	ppv	npv	fdr	accuracy	mcc	f1score

Clustering 180802_pratima.files.trim.contigs.good.unique.good.filter.unique.precluster.pick.pick.fasta.63.dist

Clustering 180802_pratima.files.trim.contigs.good.unique.good.filter.unique.precluster.pick.pick.fasta.147.dist

tp	tn	fp	fn	sensitivity	specificity	ppv	npv	fdr	accuracy	mcc	f1score

tp	tn	fp	fn	sensitivity	specificity	ppv	npv	fdr	accuracy	mcc	f1score

tp	tn	fp	fn	sensitivity	specificity	ppv	npv	fdr	accuracy	mcc	f1score
4	1948	0	1	0	0.8	1	0.999395	1	1	0.999487	0.999395	1	0	0.999488	0	894198	as

0.888889	
Clustering 180802_pratima.files.trim.contigs.good.unique.good.filter.unique.precluster.pick.pick.fasta.141.dist

tp	tn	fp	fn	sensitivity	specificity	ppv	npv	fdr	accuracy	mcc	f1score

tp	tn	fp	fn	sensitivity	specificity	ppv	npv	fdr	accuracy	mcc	f1score
0	1652	0	1	0	
Clustering 180802_pratima.files.trim.contigs.good.unique.good.filter.unique.precluster.pick.pick.fasta.131.dist
0	1652	0	1	0	1	0	
tp	tn	fp	fn	sensitivity	specificity	ppv	npv	fdr	accuracy	mcc	f1score
0.999395	6	2007	0	3	

0	1708	0	3	0	1	0	0.998247	1	0.998247	0	0	


Clustering 180802_pratima.files.trim.contigs.good.unique.good.filter.unique.precluster.pick.pick.fasta.64.dist

Clustering 180802_pratima.files.trim.contigs.good.unique.good.filter.unique.precluster.pick.pick.fasta.115.dist
0	1708	0	3	0	1	0	0.998247	1	0	1710	0	1	0	1	0	1	0.999416	1	0.999395	0.999416	0	0	0	

0	0.666667	1	1	0.998507	1	0.998512	0.815887	0.8	


tp	tn	fp	fn	sensitivity	specificity	ppv	npv	fdr	accuracy	mcc	f1score
0	1708	0	3	0	1	0	
Clustering 180802_pratima.files.trim.contigs.good.unique.good.filter.unique.precluster.pick.pick.fasta.139.dist
0.998247	
tp	tn	fp	fn	sensitivity	specificity	ppv	npv	fdr	accuracy	mcc	f1score
0	0.999395	1	
Clustering 180802_pratima.files.trim.contigs.good.unique.good.filter.unique.precluster.pick.pick.fasta.78.dist
0.999395	
tp	tn	fp	fn	sensitivity	specificity	ppv	npv	fdr	accuracy	mcc	f1score
0	1820	0	10	0	1	0	0.994536	1	0.994536	0	0	

1	0	0	

0	2010	0	6	

0	1	0	0.998247	0	0.997024	0	

1	
Clustering 180802_pratima.files.trim.contigs.good.unique.good.filter.unique.precluster.pick.pick.fasta.24.dist

Clustering 180802_pratima.files.trim.contigs.good.unique.good.filter.unique.precluster.pick.pick.fasta.114.dist

tp	tn	fp	fn	sensitivity	specificity	ppv	npv	fdr	accuracy	mcc	f1score

Clustering 180802_pratima.files.trim.contigs.good.unique.good.filter.unique.precluster.pick.pick.fasta.82.dist

tp	tn	fp	fn	sensitivity	specificity	ppv	npv	fdr	accuracy	mcc	f1score

tp	tn	fp	fn	sensitivity	specificity	ppv	npv	fdr	accuracy	mcc	f1score

tp	tn	fp	fn	sensitivity	specificity	ppv	npv	fdr	accuracy	mcc	f1score
0	1888	0	3	0	1	0	0.998414	1	0.998414	0	0	


tp	tn	fp	fn	sensitivity	specificity	ppv	npv	fdr	accuracy	mcc	f1score
.files.trim.contigs.good.unique.good.filter.unique.precluster.pick.pick.fasta.7.dist
180802_pratima.files.trim.contigs.good.unique.good.filter.unique.precluster.pick.pick.fasta.29.dist
180802_pratima.files.trim.contigs.good.unique.good.filter.unique.precluster.pick.pick.fasta.56.dist
180802_pratima.files.trim.contigs.good.unique.good.filter.unique.precluster.pick.pick.fasta.44.dist
180802_pratima.files.trim.contigs.good.unique.good.filter.unique.precluster.pick.pick.fasta.72.dist
180802_pratima.files.trim.contigs.good.unique.good.filter.unique.precluster.pick.pick.fasta.90.dist
180802_pratima.files.trim.contigs.good.unique.good.filter.unique.precluster.pick.pick.fasta.108.dist
180802_pratima.files.trim.contigs.good.unique.good.filter.unique.precluster.pick.pick.fasta.51.dist
180802_pratima.files.trim.contigs.good.unique.good.filter.unique.precluster.pick.pick.fasta.82.dist
180802_pratima.files.trim.contigs.good.unique.good.filter.unique.precluster.pick.pick.fasta.118.dist
180802_pratima.files.trim.contigs.good.unique.good.filter.unique.precluster.pick.pick.fasta.137.dist

Clustering 180802_pratima.files.trim.contigs.good.unique.good.filter.unique.precluster.pick.pick.fasta.107.dist

Clustering 180802_pratima.files.trim.contigs.good.unique.good.filter.unique.precluster.pick.pick.fasta.116.dist

Clustering 180802_pratima.files.trim.contigs.good.unique.good.filter.unique.precluster.pick.pick.fasta.77.dist

Clustering 180802_pratima.files.trim.contigs.good.unique.good.filter.unique.precluster.pick.pick.fasta.128.dist

Clustering 180802_pratima.files.trim.contigs.good.unique.good.filter.unique.precluster.pick.pick.fasta.103.dist

Clustering 180802_pratima.files.trim.contigs.good.unique.good.filter.unique.precluster.pick.pick.fasta.127.dist

Clustering 180802_pratima.files.trim.contigs.good.unique.good.filter.unique.precluster.pick.pick.fasta.111.dist

Clustering 180802_pratima.files.trim.contigs.good.unique.good.filter.unique.precluster.pick.pick.fasta.122.dist

Clustering 180802_pratima.files.trim.contigs.good.unique.good.filter.unique.precluster.pick.pick.fasta.140.dist

Clustering 180802_pratima.files.trim.contigs.good.unique.good.filter.unique.precluster.pick.pick.fasta.137.dist

Clustering 180802_pratima.files.trim.contigs.good.unique.good.filter.unique.precluster.pick.pick.fasta.132.dist

tp	tn	fp	fn	sensitivity	specificity	ppv	npv	fdr	accuracy	mcc	f1score

tp	tn	fp	fn	sensitivity	specificity	ppv	npv	fdr	accuracy	mcc	f1score

tp	tn	fp	fn	sensitivity	specificity	ppv	npv	fdr	accuracy	mcc	f1score

tp	tn	fp	fn	sensitivity	specificity	ppv	npv	fdr	accuracy	mcc	f1score

tp	tn	fp	fn	sensitivity	specificity	ppv	npv	fdr	accuracy	mcc	f1score
0	1769	0	1	0	1710	0	1	0	1652	0	1	0	0	0	1	1	1	0	0	**0.999435	0.999395	0.999416	1	1	1	0.999435	0.999395	0.999416	0	0	0	0	

0	0	0	1652	0	1	0	1829	0	1	

0	

0	1	1	0	0	0.999454	0.999395	1	1	0.999454	0.999395	0	0	0	

0	


tp	tn	fp	fn	sensitivity	specificity	ppv	npv	fdr	accuracy	mcc	f1score
0	1652	0	1	0	1	0	0.999395	1	0.999395	0	0	


tp	tn	fp	fn	sensitivity	specificity	ppv	npv	fdr	accuracy	mcc	f1score
0	1710	0	1	0	1	0	0.999416	1	0.999416	0	0	


tp	tn	fp	fn	sensitivity	specificity	ppv	npv	fdr	accuracy	mcc	f1score
0	1829	0	1	0	1	0	0.999454	1	0.999454	0	0	


tp	tn	fp	fn	sensitivity	specificity	ppv	npv	fdr	accuracy	mcc	f1score
0	1710	0	1	0	1	0	0.999416	1	0.999416	0	0	


tp	tn	fp	fn	sensitivity	specificity	ppv	npv	fdr	accuracy	mcc	f1score
0	1890	0	1	0	1	0	0.999471	1	0.999471	0	0	


tp	tn	fp	fn	sensitivity	specificity	ppv	npv	fdr	accuracy	mcc	f1score
0	4559	0	1	0	1	0	0.999781	1	0.999781	0	0	


Clustering 180802_pratima.files.trim.contigs.good.unique.good.filter.unique.precluster.pick.pick.fasta.118.dist

Clustering 180802_pratima.files.trim.contigs.good.unique.good.filter.unique.precluster.pick.pick.fasta.142.dist

Clustering 180802_pratima.files.trim.contigs.good.unique.good.filter.unique.precluster.pick.pick.fasta.143.dist

Clustering 180802_pratima.files.trim.contigs.good.unique.good.filter.unique.precluster.pick.pick.fasta.144.dist

Clustering 180802_pratima.files.trim.contigs.good.unique.good.filter.unique.precluster.pick.pick.fasta.93.dist

Clustering 180802_pratima.files.trim.contigs.good.unique.good.filter.unique.precluster.pick.pick.fasta.98.dist

Clustering 180802_pratima.files.trim.contigs.good.unique.good.filter.unique.precluster.pick.pick.fasta.94.dist

Clustering 180802_pratima.files.trim.contigs.good.unique.good.filter.unique.precluster.pick.pick.fasta.138.dist

Clustering 180802_pratima.files.trim.contigs.good.unique.good.filter.unique.precluster.pick.pick.fasta.133.dist

Clustering 180802_pratima.files.trim.contigs.good.unique.good.filter.unique.precluster.pick.pick.fasta.112.dist

tp	tn	fp	fn	sensitivity	specificity	ppv	npv	fdr	accuracy	mcc	f1score
0	1710	0	1	0	1	0	0.999416	1	0.999416	0	0	


tp	tn	fp	fn	sensitivity	specificity	ppv	npv	fdr	accuracy	mcc	f1score
0	1652	0	1	0	1	0	0.999395	1	0.999395	0	0	


Clustering 180802_pratima.files.trim.contigs.good.unique.good.filter.unique.precluster.pick.pick.fasta.146.dist

tp	tn	fp	fn	sensitivity	specificity	ppv	npv	fdr	accuracy	mcc	f1score
0	1652	0	1	0	
Clustering 180802_pratima.files.trim.contigs.good.unique.good.filter.unique.precluster.pick.pick.fasta.101.dist
1	
tp	tn	fp	fn	sensitivity	specificity	ppv	npv	fdr	accuracy	mcc	f1score
0	1708	0	3	0	1	0	0.998247	1	0.998247	0	0	


tp	tn	fp	fn	sensitivity	specificity	ppv	npv	fdr	accuracy	mcc	f1score
0	1710	0	1	0	1	0	0.999416	1	0.999416	0	0	


tp	tn	fp	fn	sensitivity	specificity	ppv	npv	fdr	accuracy	mcc	f1score

Clustering 180802_pratima.files.trim.contigs.good.unique.good.filter.unique.precluster.pick.pick.fasta.63.dist

Clustering 180802_pratima.files.trim.contigs.good.unique.good.filter.unique.precluster.pick.pick.fasta.147.dist

tp	tn	fp	fn	sensitivity	specificity	ppv	npv	fdr	accuracy	mcc	f1score

tp	tn	fp	fn	sensitivity	specificity	ppv	npv	fdr	accuracy	mcc	f1score

tp	tn	fp	fn	sensitivity	specificity	ppv	npv	fdr	accuracy	mcc	f1score
4	1948	0	1	0	0.8	1	0.999395	1	1	0.999487	0.999395	1	0	0.999488	0	894198	as

0.888889	
Clustering 180802_pratima.files.trim.contigs.good.unique.good.filter.unique.precluster.pick.pick.fasta.141.dist

tp	tn	fp	fn	sensitivity	specificity	ppv	npv	fdr	accuracy	mcc	f1score

tp	tn	fp	fn	sensitivity	specificity	ppv	npv	fdr	accuracy	mcc	f1score
0	1652	0	1	0	
Clustering 180802_pratima.files.trim.contigs.good.unique.good.filter.unique.precluster.pick.pick.fasta.131.dist
0	1652	0	1	0	1	0	
tp	tn	fp	fn	sensitivity	specificity	ppv	npv	fdr	accuracy	mcc	f1score
0.999395	6	2007	0	3	

0	1708	0	3	0	1	0	0.998247	1	0.998247	0	0	


Clustering 180802_pratima.files.trim.contigs.good.unique.good.filter.unique.precluster.pick.pick.fasta.64.dist

Clustering 180802_pratima.files.trim.contigs.good.unique.good.filter.unique.precluster.pick.pick.fasta.115.dist
0	1708	0	3	0	1	0	0.998247	1	0	1710	0	1	0	1	0	1	0.999416	1	0.999395	0.999416	0	0	0	

0	0.666667	1	1	0.998507	1	0.998512	0.815887	0.8	


tp	tn	fp	fn	sensitivity	specificity	ppv	npv	fdr	accuracy	mcc	f1score
0	1708	0	3	0	1	0	
Clustering 180802_pratima.files.trim.contigs.good.unique.good.filter.unique.precluster.pick.pick.fasta.139.dist
0.998247	
tp	tn	fp	fn	sensitivity	specificity	ppv	npv	fdr	accuracy	mcc	f1score
0	0.999395	1	
Clustering 180802_pratima.files.trim.contigs.good.unique.good.filter.unique.precluster.pick.pick.fasta.78.dist
0.999395	
tp	tn	fp	fn	sensitivity	specificity	ppv	npv	fdr	accuracy	mcc	f1score
0	1820	0	10	0	1	0	0.994536	1	0.994536	0	0	

1	0	0	

0	2010	0	6	

0	1	0	0.998247	0	0.997024	0	

1	
Clustering 180802_pratima.files.trim.contigs.good.unique.good.filter.unique.precluster.pick.pick.fasta.24.dist

Clustering 180802_pratima.files.trim.contigs.good.unique.good.filter.unique.precluster.pick.pick.fasta.114.dist

tp	tn	fp	fn	sensitivity	specificity	ppv	npv	fdr	accuracy	mcc	f1score

Clustering 180802_pratima.files.trim.contigs.good.unique.good.filter.unique.precluster.pick.pick.fasta.82.dist

tp	tn	fp	fn	sensitivity	specificity	ppv	npv	fdr	accuracy	mcc	f1score

tp	tn	fp	fn	sensitivity	specificity	ppv	npv	fdr	accuracy	mcc	f1score
0.997024	0	1888	0	3	0	1	0	0.998414	1	0.998414	0	0	


tp	tn	fp	fn	sensitivity	specificity	ppv	npv	fdr	accuracy	mcc	f1score
.files.trim.contigs.good.unique.good.filter.unique.precluster.pick.pick.fasta.7.dist
180802_pratima.files.trim.contigs.good.unique.good.filter.unique.precluster.pick.pick.fasta.29.dist
180802_pratima.files.trim.contigs.good.unique.good.filter.unique.precluster.pick.pick.fasta.56.dist
180802_pratima.files.trim.contigs.good.unique.good.filter.unique.precluster.pick.pick.fasta.44.dist
180802_pratima.files.trim.contigs.good.unique.good.filter.unique.precluster.pick.pick.fasta.72.dist
180802_pratima.files.trim.contigs.good.unique.good.filter.unique.precluster.pick.pick.fasta.90.dist
180802_pratima.files.trim.contigs.good.unique.good.filter.unique.precluster.pick.pick.fasta.108.dist
180802_pratima.files.trim.contigs.good.unique.good.filter.unique.precluster.pick.pick.fasta.51.dist
180802_pratima.files.trim.contigs.good.unique.good.filter.unique.precluster.pick.pick.fasta.82.dist
180802_pratima.files.trim.contigs.good.unique.good.filter.unique.precluster.pick.pick.fasta.118.dist
180802_pratima.files.trim.contigs.good.unique.good.filter.unique.precluster.pick.pick.fasta.137.dist

Clustering 180802_pratima.files.trim.contigs.good.unique.good.filter.unique.precluster.pick.pick.fasta.107.dist

Clustering 180802_pratima.files.trim.contigs.good.unique.good.filter.unique.precluster.pick.pick.fasta.116.dist

Clustering 180802_pratima.files.trim.contigs.good.unique.good.filter.unique.precluster.pick.pick.fasta.77.dist

Clustering 180802_pratima.files.trim.contigs.good.unique.good.filter.unique.precluster.pick.pick.fasta.128.dist

Clustering 180802_pratima.files.trim.contigs.good.unique.good.filter.unique.precluster.pick.pick.fasta.103.dist

Clustering 180802_pratima.files.trim.contigs.good.unique.good.filter.unique.precluster.pick.pick.fasta.127.dist

Clustering 180802_pratima.files.trim.contigs.good.unique.good.filter.unique.precluster.pick.pick.fasta.111.dist

Clustering 180802_pratima.files.trim.contigs.good.unique.good.filter.unique.precluster.pick.pick.fasta.122.dist

Clustering 180802_pratima.files.trim.contigs.good.unique.good.filter.unique.precluster.pick.pick.fasta.140.dist

Clustering 180802_pratima.files.trim.contigs.good.unique.good.filter.unique.precluster.pick.pick.fasta.137.dist

Clustering 180802_pratima.files.trim.contigs.good.unique.good.filter.unique.precluster.pick.pick.fasta.132.dist

tp	tn	fp	fn	sensitivity	specificity	ppv	npv	fdr	accuracy	mcc	f1score

tp	tn	fp	fn	sensitivity	specificity	ppv	npv	fdr	accuracy	mcc	f1score

tp	tn	fp	fn	sensitivity	specificity	ppv	npv	fdr	accuracy	mcc	f1score

tp	tn	fp	fn	sensitivity	specificity	ppv	npv	fdr	accuracy	mcc	f1score

tp	tn	fp	fn	sensitivity	specificity	ppv	npv	fdr	accuracy	mcc	f1score
0	1769	0	1	0	1710	0	1	0	1652	0	1	0	0	0	1	1	1	0	0	**0.999435	0.999395	0.999416	1	1	1	0.999435	0.999395	0.999416	0	0	0	0	

0	0	0	1652	0	1	0	1829	0	1	

0	

0	1	1	0	0	0.999454	0.999395	1	1	0.999454	0.999395	0	0	0	

0	


tp	tn	fp	fn	sensitivity	specificity	ppv	npv	fdr	accuracy	mcc	f1score
0	1652	0	1	0	1	0	0.999395	1	0.999395	0	0	


tp	tn	fp	fn	sensitivity	specificity	ppv	npv	fdr	accuracy	mcc	f1score
0	1710	0	1	0	1	0	0.999416	1	0.999416	0	0	


tp	tn	fp	fn	sensitivity	specificity	ppv	npv	fdr	accuracy	mcc	f1score
0	1829	0	1	0	1	0	0.999454	1	0.999454	0	0	


tp	tn	fp	fn	sensitivity	specificity	ppv	npv	fdr	accuracy	mcc	f1score
0	1710	0	1	0	1	0	0.999416	1	0.999416	0	0	


tp	tn	fp	fn	sensitivity	specificity	ppv	npv	fdr	accuracy	mcc	f1score
0	1890	0	1	0	1	0	0.999471	1	0.999471	0	0	


tp	tn	fp	fn	sensitivity	specificity	ppv	npv	fdr	accuracy	mcc	f1score
0	4559	0	1	0	1	0	0.999781	1	0.999781	0	0	


Clustering 180802_pratima.files.trim.contigs.good.unique.good.filter.unique.precluster.pick.pick.fasta.118.dist

Clustering 180802_pratima.files.trim.contigs.good.unique.good.filter.unique.precluster.pick.pick.fasta.142.dist

Clustering 180802_pratima.files.trim.contigs.good.unique.good.filter.unique.precluster.pick.pick.fasta.143.dist

Clustering 180802_pratima.files.trim.contigs.good.unique.good.filter.unique.precluster.pick.pick.fasta.144.dist

Clustering 180802_pratima.files.trim.contigs.good.unique.good.filter.unique.precluster.pick.pick.fasta.93.dist

Clustering 180802_pratima.files.trim.contigs.good.unique.good.filter.unique.precluster.pick.pick.fasta.98.dist

Clustering 180802_pratima.files.trim.contigs.good.unique.good.filter.unique.precluster.pick.pick.fasta.94.dist

Clustering 180802_pratima.files.trim.contigs.good.unique.good.filter.unique.precluster.pick.pick.fasta.138.dist

Clustering 180802_pratima.files.trim.contigs.good.unique.good.filter.unique.precluster.pick.pick.fasta.133.dist

Clustering 180802_pratima.files.trim.contigs.good.unique.good.filter.unique.precluster.pick.pick.fasta.112.dist

tp	tn	fp	fn	sensitivity	specificity	ppv	npv	fdr	accuracy	mcc	f1score
0	1710	0	1	0	1	0	0.999416	1	0.999416	0	0	


tp	tn	fp	fn	sensitivity	specificity	ppv	npv	fdr	accuracy	mcc	f1score
0	1652	0	1	0	1	0	0.999395	1	0.999395	0	0	


Clustering 180802_pratima.files.trim.contigs.good.unique.good.filter.unique.precluster.pick.pick.fasta.146.dist

tp	tn	fp	fn	sensitivity	specificity	ppv	npv	fdr	accuracy	mcc	f1score
0	1652	0	1	0	
Clustering 180802_pratima.files.trim.contigs.good.unique.good.filter.unique.precluster.pick.pick.fasta.101.dist
1	
tp	tn	fp	fn	sensitivity	specificity	ppv	npv	fdr	accuracy	mcc	f1score
0	1708	0	3	0	1	0	0.998247	1	0.998247	0	0	


tp	tn	fp	fn	sensitivity	specificity	ppv	npv	fdr	accuracy	mcc	f1score
0	1710	0	1	0	1	0	0.999416	1	0.999416	0	0	


tp	tn	fp	fn	sensitivity	specificity	ppv	npv	fdr	accuracy	mcc	f1score

Clustering 180802_pratima.files.trim.contigs.good.unique.good.filter.unique.precluster.pick.pick.fasta.63.dist

Clustering 180802_pratima.files.trim.contigs.good.unique.good.filter.unique.precluster.pick.pick.fasta.147.dist

tp	tn	fp	fn	sensitivity	specificity	ppv	npv	fdr	accuracy	mcc	f1score

tp	tn	fp	fn	sensitivity	specificity	ppv	npv	fdr	accuracy	mcc	f1score

tp	tn	fp	fn	sensitivity	specificity	ppv	npv	fdr	accuracy	mcc	f1score
4	1948	0	1	0	0.8	1	0.999395	1	1	0.999487	0.999395	1	0	0.999488	0	894198	as

0.888889	
Clustering 180802_pratima.files.trim.contigs.good.unique.good.filter.unique.precluster.pick.pick.fasta.141.dist

tp	tn	fp	fn	sensitivity	specificity	ppv	npv	fdr	accuracy	mcc	f1score

tp	tn	fp	fn	sensitivity	specificity	ppv	npv	fdr	accuracy	mcc	f1score
0	1652	0	1	0	
Clustering 180802_pratima.files.trim.contigs.good.unique.good.filter.unique.precluster.pick.pick.fasta.131.dist
0	1652	0	1	0	1	0	
tp	tn	fp	fn	sensitivity	specificity	ppv	npv	fdr	accuracy	mcc	f1score
0.999395	6	2007	0	3	

0	1708	0	3	0	1	0	0.998247	1	0.998247	0	0	


Clustering 180802_pratima.files.trim.contigs.good.unique.good.filter.unique.precluster.pick.pick.fasta.64.dist

Clustering 180802_pratima.files.trim.contigs.good.unique.good.filter.unique.precluster.pick.pick.fasta.115.dist
0	1708	0	3	0	1	0	0.998247	1	0	1710	0	1	0	1	0	1	0.999416	1	0.999395	0.999416	0	0	0	

0	0.666667	1	1	0.998507	1	0.998512	0.815887	0.8	


tp	tn	fp	fn	sensitivity	specificity	ppv	npv	fdr	accuracy	mcc	f1score
0	1708	0	3	0	1	0	
Clustering 180802_pratima.files.trim.contigs.good.unique.good.filter.unique.precluster.pick.pick.fasta.139.dist
0.998247	
tp	tn	fp	fn	sensitivity	specificity	ppv	npv	fdr	accuracy	mcc	f1score
0	0.999395	1	
Clustering 180802_pratima.files.trim.contigs.good.unique.good.filter.unique.precluster.pick.pick.fasta.78.dist
0.999395	
tp	tn	fp	fn	sensitivity	specificity	ppv	npv	fdr	accuracy	mcc	f1score
0	1820	0	10	0	1	0	0.994536	1	0.994536	0	0	

1	0	0	

0	2010	0	6	

0	1	0	0.998247	0	0.997024	0	

1	
Clustering 180802_pratima.files.trim.contigs.good.unique.good.filter.unique.precluster.pick.pick.fasta.24.dist

Clustering 180802_pratima.files.trim.contigs.good.unique.good.filter.unique.precluster.pick.pick.fasta.114.dist

tp	tn	fp	fn	sensitivity	specificity	ppv	npv	fdr	accuracy	mcc	f1score

Clustering 180802_pratima.files.trim.contigs.good.unique.good.filter.unique.precluster.pick.pick.fasta.82.dist

tp	tn	fp	fn	sensitivity	specificity	ppv	npv	fdr	accuracy	mcc	f1score

tp	tn	fp	fn	sensitivity	specificity	ppv	npv	fdr	accuracy	mcc	f1score
1	0.998247	
Clustering 180802_pratima.files.trim.contigs.good.unique.good.filter.unique.precluster.pick.pick.fasta.109.dist
13	2612	0	3	
tp	tn	fp	fn	sensitivity	specificity	ppv	npv	fdr	accuracy	mcc	f1score
0.8125	0	1708	0	3	0	1	2	1768	0	0	0	5	2075	0	0	0.998247	1	1	1	0	0	

0	1708	0	3	0	1	1	1	1	1	1	1	


tp	tn	fp	fn	sensitivity	specificity	ppv	npv	fdr	accuracy	mcc	f1score
1	1	0	

0.998853	16	2330	0	0	1	1	1	1	1	1	1	1	

0	1	0.998858	0.900871	0.896552	


Clustering 180802_pratima.files.trim.contigs.good.unique.good.filter.unique.precluster.pick.pick.fasta.85.dist

Clustering 180802_pratima.files.trim.contigs.good.unique.good.filter.unique.precluster.pick.pick.fasta.65.dist
1	0	0.998247	1	0.998247	0	0	


Clustering 180802_pratima.files.trim.contigs.good.unique.good.filter.unique.precluster.pick.pick.fasta.51.dist

Clustering 180802_pratima.files.trim.contigs.good.unique.good.filter.unique.precluster.pick.pick.fasta.80.dist

Clustering 180802_pratima.files.trim.contigs.good.unique.good.filter.unique.precluster.pick.pick.fasta.41.dist

Clustering 180802_pratima.files.trim.contigs.good.unique.good.filter.unique.precluster.pick.pick.fasta.36.dist

tp	tn	fp	fn	sensitivity	specificity	ppv	npv	fdr	accuracy	mcc	f1score
1	6	2139	0	0	1	1	1	1	1	1	0.998247	1	0	1	

0	
Clustering 180802_pratima.files.trim.contigs.good.unique.good.filter.unique.precluster.pick.pick.fasta.92.dist

tp	tn	fp	fn	sensitivity	specificity	ppv	npv	fdr	accuracy	mcc	f1score

Clustering 180802_pratima.files.trim.contigs.good.unique.good.filter.unique.precluster.pick.pick.fasta.86.dist
28	2116	0	1	0.965517	1	1	0.999528	1	0.999534	0.982375	0.982456	


tp	tn	fp	fn	sensitivity	specificity	ppv	npv	fdr	accuracy	mcc	f1score

tp	tn	fp	fn	sensitivity	specificity	ppv	npv	fdr	accuracy	mcc	f1score

tp	tn	fp	fn	sensitivity	specificity	ppv	npv	fdr	accuracy	mcc	f1score
7	1946	0	0	1	1	1	1	1	1	1	1	


Clustering 180802_pratima.files.trim.contigs.good.unique.good.filter.unique.precluster.pick.pick.fasta.88.dist

Clustering 180802_pratima.files.trim.contigs.good.unique.good.filter.unique.precluster.pick.pick.fasta.39.dist


tp	tn	fp	fn	sensitivity	specificity	ppv	npv	fdr	accuracy	mcc	f1score

Clustering 180802_pratima.files.trim.contigs.good.unique.good.filter.unique.precluster.pick.pick.fasta.102.dist

tp	tn	fp	fn	sensitivity	specificity	ppv	npv	fdr	accuracy	mcc	f1score
21	2386	0	8	0.724138	1	1	0.996658	1	0.996687	0.84954	0.84	
tp	tn	fp	fn	sensitivity	specificity	ppv	npv	fdr	accuracy	mcc	f1score


12	2066	1	1	0	1820	0	10	0	1	0	
tp	tn	fp	fn	sensitivity	specificity	ppv	npv	fdr	accuracy	mcc	f1score
0.994536	1	0.994536	8	2008	0	0	11	2915	0	0	1	0.923077	1	1	0.999516	1	0.923077	1	0.999516	1	0.923077	1	0.999038	1	

0.922593	
tp	tn	fp	fn	sensitivity	specificity	ppv	npv	fdr	accuracy	mcc	f1score

Clustering 180802_pratima.files.trim.contigs.good.unique.good.filter.unique.precluster.pick.pick.fasta.100.dist

tp	tn	fp	fn	sensitivity	specificity	ppv	npv	fdr	accuracy	mcc	f1score
0	1710	0	1	10	1877	0	4	0.714286	1	1	0.997873	1	0.997885	0.844255	0.833333	


tp	tn	fp	fn	sensitivity	specificity	ppv	npv	fdr	accuracy	mcc	f1score
7	2138	0	0	1	1	1	1	1	1	1	1	


Clustering 180802_pratima.files.trim.contigs.good.unique.good.filter.unique.precluster.pick.pick.fasta.120.dist

Clustering 180802_pratima.files.trim.contigs.good.unique.good.filter.unique.precluster.pick.pick.fasta.145.dist
1	
Clustering 180802_pratima.files.trim.contigs.good.unique.good.filter.unique.precluster.pick.pick.fasta.62.dist
0	0	


tp	tn	fp	fn	sensitivity	specificity	ppv	npv	fdr	accuracy	mcc	f1score
16	2188	0	7	0.695652	1	1	0.996811	1	0.996834	0.832727	0.820513	


tp	tn	fp	fn	sensitivity	specificity	ppv	npv	fdr	accuracy	mcc	f1score
27	2527	2	0	1	0.999209	0.931034	1	0.931034	0.999218	0.96452	0.964286	


Clustering 180802_pratima.files.trim.contigs.good.unique.good.filter.unique.precluster.pick.pick.fasta.108.dist

Clustering 180802_pratima.files.trim.contigs.good.unique.good.filter.unique.precluster.pick.pick.fasta.67.dist
75	4954	8	13	0.852273	0.998388	0.903614	0.997383	0.903614	0.995842	0.875467	0.877193	


tp	tn	fp	fn	sensitivity	specificity	ppv	npv	fdr	accuracy	mcc	f1score
0	1876	0	15	0	1	0	0.992068	1	0.992068	0	0	


Clustering 180802_pratima.files.trim.contigs.good.unique.good.filter.unique.precluster.pick.pick.fasta.45.dist

Clustering 180802_pratima.files.trim.contigs.good.unique.good.filter.unique.precluster.pick.pick.fasta.73.dist

tp	tn	fp	fn	sensitivity	specificity	ppv	npv	fdr	accuracy	mcc	f1score
83	9230	3	0	1	0.999675	0.965116	1	0.965116	0.999678	0.982244	0.982249	


tp	tn	fp	fn	sensitivity	specificity	ppv	npv	fdr	accuracy	mcc	f1score
6	9584	1	0	1	0.999896	0.857143	1	0.857143	0.999896	0.925772	0.923077	

0.923077	

1	1	1	
Clustering 180802_pratima.files.trim.contigs.good.unique.good.filter.unique.precluster.pick.pick.fasta.42.dist

Clustering 180802_pratima.files.trim.contigs.good.unique.good.filter.unique.precluster.pick.pick.fasta.57.dist

Clustering 180802_pratima.files.trim.contigs.good.unique.good.filter.unique.precluster.pick.pick.fasta.84.dist

tp	tn	fp	fn	sensitivity	specificity	ppv	npv	fdr	accuracy	mcc	f1score
12	2334	0	0	1	1	1	1	1	1	1	1	


Clustering 180802_pratima.files.trim.contigs.good.unique.good.filter.unique.precluster.pick.pick.fasta.83.dist

tp	tn	fp	fn	sensitivity	specificity	ppv	npv	fdr	accuracy	mcc	f1score

tp	tn	fp	fn	sensitivity	specificity	ppv	npv	fdr	accuracy	mcc	f1score
14	2683	1	3	0.823529	0.999627	0.933333	0.998883	0.933333	0.998519	0.875991	0.875	


tp	tn	fp	fn	sensitivity	specificity	ppv	npv	fdr	accuracy	mcc	f1score
1	
tp	tn	fp	fn	sensitivity	specificity	ppv	npv	fdr	accuracy	mcc	f1score
21	2185	0	5	0.807692	1	1	0.997717	1	0.997739	0.897691	0.893617	


Clustering 180802_pratima.files.trim.contigs.good.unique.good.filter.unique.precluster.pick.pick.fasta.90.dist

Clustering 180802_pratima.files.trim.contigs.good.unique.good.filter.unique.precluster.pick.pick.fasta.33.dist

Clustering 180802_pratima.files.trim.contigs.good.unique.good.filter.unique.precluster.pick.pick.fasta.87.dist

tp	tn	fp	fn	sensitivity	specificity	ppv	npv	fdr	accuracy	mcc	f1score
28	2181	0	2	0.933333	1	1	0.999084	1	0.999095	0.965649	0.965517	


tp	tn	fp	fn	sensitivity	specificity	ppv	npv	fdr	accuracy	mcc	f1score
35	2370	1	9	0.795455	0.999578	0.972222	0.996217	0.972222	0.995859	0.877463	0.875	


Clustering 180802_pratima.files.trim.contigs.good.unique.good.filter.unique.precluster.pick.pick.fasta.72.dist

tp	tn	fp	fn	sensitivity	specificity	ppv	npv	fdr	accuracy	mcc	f1score
295	7170	16	22	0.930599	0.997773	0.948553	0.996941	0.948553	0.994935	0.936894	0.93949	

0	1	0	0.999416	1	0.999416	
tp	tn	fp	fn	sensitivity	specificity	ppv	npv	fdr	accuracy	mcc	f1score
0	104	3381	1	0	1	0.999704	0.990476	1	0.990476	0.999713	0.99508	0.995215	


Clustering 180802_pratima.files.trim.contigs.good.unique.good.filter.unique.precluster.pick.pick.fasta.30.dist
41	11870	4	20	0.672131	0.999663	0.911111	0.998318	0.911111	0.997989	0.781632	0.773585	

21	2460	1	3	0.875	0.999594	0.954545	0.998782	0.954545	0.99839	0.913112	0.913043	


Clustering 180802_pratima.files.trim.contigs.good.unique.good.filter.unique.precluster.pick.pick.fasta.66.dist

Clustering 180802_pratima.files.trim.contigs.good.unique.good.filter.unique.precluster.pick.pick.fasta.44.dist

Clustering 180802_pratima.files.trim.contigs.good.unique.good.filter.unique.precluster.pick.pick.fasta.89.dist

tp	tn	fp	fn	sensitivity	specificity	ppv	npv	fdr	accuracy	mcc	f1score
209	16417	9	18	0.920705	0.999452	0.958716	0.998905	
tp	tn	fp	fn	sensitivity	specificity	ppv	npv	fdr	accuracy	mcc	f1score

tp	tn	fp	fn	sensitivity	specificity	ppv	npv	fdr	accuracy	mcc	f1score
0.958716	1	24	2660	1	16	42	2373	0	0	1	1	1	1	1	1	1	1	


tp	tn	fp	fn	sensitivity	specificity	ppv	npv	fdr	accuracy	mcc	f1score

tp	tn	fp	fn	sensitivity	specificity	ppv	npv	fdr	accuracy	mcc	f1score
242	5048	59	7	0.971888	0.988447	0.803987	0.998615	0.803987	0.987677	0.877933	0.88	


Clustering 180802_pratima.files.trim.contigs.good.unique.good.filter.unique.precluster.pick.pick.fasta.47.dist
0.6	0.998379	0.999624	0.938702	0.96	0.939326	

0.994021	0	1	0.96	0.993706	0.756343	0.738462	


Clustering 180802_pratima.files.trim.contigs.good.unique.good.filter.unique.precluster.pick.pick.fasta.40.dist

Clustering 180802_pratima.files.trim.contigs.good.unique.good.filter.unique.precluster.pick.pick.fasta.106.dist


Clustering 180802_pratima.files.trim.contigs.good.unique.good.filter.unique.precluster.pick.pick.fasta.135.dist

tp	tn	fp	fn	sensitivity	specificity	ppv	npv	fdr	accuracy	mcc	f1score
0	1708	0	3	0	1	0	0.998247	1	0.998247	0	0	


tp	tn	fp	fn	sensitivity	specificity	ppv	npv	fdr	accuracy	mcc	f1score
309	4321	7	19	0.942073	0.998383	0.977848	0.995622	0.977848	
Clustering 180802_pratima.files.trim.contigs.good.unique.good.filter.unique.precluster.pick.pick.fasta.125.dist
0.994416	
tp	tn	fp	fn	sensitivity	specificity	ppv	npv	fdr	accuracy	mcc	f1score
0.956821	0.959627	


tp	tn	fp	fn	sensitivity	specificity	ppv	npv	fdr	accuracy	mcc	f1score
6	1885	0	0	1	1	1	1	1	1	1	1	


Clustering 180802_pratima.files.trim.contigs.good.unique.good.filter.unique.precluster.pick.pick.fasta.60.dist
164	4948	13	26	0.863158	186	2968	5	1	0.99738	0.994652	0.926554	0.998318	0.994773	0.973822	0.926554	0.999663	0.992429	0.973822	0.890413	0.998101	0.893733	

0.98318	
tp	tn	fp	fn	sensitivity	specificity	ppv	npv	fdr	accuracy	mcc	f1score
0.984127	


Clustering 180802_pratima.files.trim.contigs.good.unique.good.filter.unique.precluster.pick.pick.fasta.35.dist

tp	tn	fp	fn	sensitivity	specificity	ppv	npv	fdr	accuracy	mcc	f1score
1169	8973	91	63	0.948864	0.98996	0.927778	0.993028	0.927778	0.985043	0.929771	0.938202	


tp	tn	fp	fn	sensitivity	specificity	ppv	npv	fdr	accuracy	mcc	f1score

tp	tn	fp	fn	sensitivity	specificity	ppv	npv	fdr	accuracy	mcc	f1score
911	9623	23	28	0.970181	0.997616	0.975375	0.997099	0.975375	0.995182	0.970132	0.972771	


Clustering 180802_pratima.files.trim.contigs.good.unique.good.filter.unique.precluster.pick.pick.fasta.81.dist

Clustering 180802_pratima.files.trim.contigs.good.unique.good.filter.unique.precluster.pick.pick.fasta.14.dist

Clustering 180802_pratima.files.trim.contigs.good.unique.good.filter.unique.precluster.pick.pick.fasta.34.dist

tp	tn	fp	fn	sensitivity	specificity	ppv	npv	fdr	accuracy	mcc	f1score
325	41563	10	7	0.978916	0.999759	0.970149	0.999832	0.970149	0.999594	0.974318	0.974513	

1	1	1	1	1	

1	10	2131	0	4	26	2458	0	1	0.714286	1	0.962963	1	1	0.998126	1	1	0.999593	0.998135	1	0.844362	0.999598	0.833333	0.981107	
Clustering 180802_pratima.files.trim.contigs.good.unique.good.filter.unique.precluster.pick.pick.fasta.124.dist

Clustering 180802_pratima.files.trim.contigs.good.unique.good.filter.unique.precluster.pick.pick.fasta.75.dist

tp	tn	fp	fn	sensitivity	specificity	ppv	npv	fdr	accuracy	mcc	f1score
4	2010	0	2	0.666667	1	1	0.999006	1	0.999008	0.816091	0.8	


tp	tn	fp	fn	sensitivity	specificity	ppv	npv	fdr	accuracy	mcc	f1score

Clustering 180802_pratima.files.trim.contigs.good.unique.good.filter.unique.precluster.pick.pick.fasta.99.dist
21	2251	0	6	0.777778	1	1	0.997342	1	0.997366	0.880744	0.875	

0.981132	


Clustering 180802_pratima.files.trim.contigs.good.unique.good.filter.unique.precluster.pick.pick.fasta.71.dist

Clustering 180802_pratima.files.trim.contigs.good.unique.good.filter.unique.precluster.pick.pick.fasta.110.dist

tp	tn	fp	fn	sensitivity	specificity	ppv	npv	fdr	accuracy	mcc	f1score

tp	tn	fp	fn	sensitivity	specificity	ppv	npv	fdr	accuracy	mcc	f1score
52	2221	3	2	66	2274	0	6	0.962963	0.998651	0.916667	0.945455	1	0.9991	1	0.945455	0.997368	0.997805	1	0.953046	0.997442	0.954128	0.956167	

0.956522	


tp	tn	fp	fn	sensitivity	specificity	ppv	npv	fdr	accuracy	mcc	f1score
5	1943	0	5	0.5	1	1	0.997433	1	0.99744	0.706199	0.666667	


Clustering 180802_pratima.files.trim.contigs.good.unique.good.filter.unique.precluster.pick.pick.fasta.113.dist

Clustering 180802_pratima.files.trim.contigs.good.unique.good.filter.unique.precluster.pick.pick.fasta.68.dist

tp	tn	fp	fn	sensitivity	specificity	ppv	npv	fdr	accuracy	mcc	f1score

tp	tn	fp	fn	sensitivity	specificity	ppv	npv	fdr	accuracy	mcc	f1score

Clustering 180802_pratima.files.trim.contigs.good.unique.good.filter.unique.precluster.pick.pick.fasta.74.dist
20	2256	2	0	220	3242	12	12	0.948276	0.996312	0.948276	0.996312	0.948276	0.993115	0.944588	0.948276	


tp	tn	fp	fn	sensitivity	specificity	ppv	npv	fdr	accuracy	mcc	f1score
219	4382	6	49	0.817164	0.998633	0.973333	0.988942	0.973333	0.988187	0.886014	0.888438	


Clustering 180802_pratima.files.trim.contigs.good.unique.good.filter.unique.precluster.pick.pick.fasta.53.dist
1	0.999114	0.909091	1	0.909091	0.999122	0.95304	0.952381	


Clustering 180802_pratima.files.trim.contigs.good.unique.good.filter.unique.precluster.pick.pick.fasta.52.dist

tp	tn	fp	fn	sensitivity	specificity	ppv	npv	fdr	accuracy	mcc	f1score
36	2241	1	0	1	0.999554	0.972973	1	0.972973	0.999561	0.986174	0.986301	


Clustering 180802_pratima.files.trim.contigs.good.unique.good.filter.unique.precluster.pick.pick.fasta.69.dist

Clustering 180802_pratima.files.trim.contigs.good.unique.good.filter.unique.precluster.pick.pick.fasta.79.dist

Clustering 180802_pratima.files.trim.contigs.good.unique.good.filter.unique.precluster.pick.pick.fasta.56.dist

tp	tn	fp	fn	sensitivity	specificity	ppv	npv	fdr	accuracy	mcc	f1score
132	4900	7	11	0.923077	0.998573	0.94964	0.99776	0.94964	0.996436	0.934437	0.93617	

1	


Clustering 180802_pratima.files.trim.contigs.good.unique.good.filter.unique.precluster.pick.pick.fasta.31.dist

tp	tn	fp	fn	sensitivity	specificity	ppv	npv	fdr	accuracy	mcc	f1score

tp	tn	fp	fn	sensitivity	specificity	ppv	npv	fdr	accuracy	mcc	f1score

tp	tn	fp	fn	sensitivity	specificity	ppv	npv	fdr	accuracy	mcc	f1score
692	13527	65	81	0.895213	14	2988	0	1	0.995218	0.914135	0.933333	0.994048	1	0.914135	1	0.989836	0.999665	0.899263	1	0.904575	

0.999667	0.96593	542	5859	75	79	0.872786	0.987361	0.878444	0.986696	0.878444	0.976506	0.86264	0.875606	

0.965517	


Clustering 180802_pratima.files.trim.contigs.good.unique.good.filter.unique.precluster.pick.pick.fasta.105.dist

Clustering 180802_pratima.files.trim.contigs.good.unique.good.filter.unique.precluster.pick.pick.fasta.50.dist

tp	tn	fp	fn	sensitivity	specificity	ppv	npv	fdr	accuracy	mcc	f1score
28	2600	0	0	1	1	1	1	1	1	1	1	


Clustering 180802_pratima.files.trim.contigs.good.unique.good.filter.unique.precluster.pick.pick.fasta.97.dist

tp	tn	fp	fn	sensitivity	specificity	ppv	npv	fdr	accuracy	mcc	f1score

tp	tn	fp	fn	sensitivity	specificity	ppv	npv	fdr	accuracy	mcc	f1score
80	2840	4	2	0.97561	0.998594	543	9966	29	47	0.952381	0.999296	0.920339	0.952381	0.997099	0.997949	0.949301	0.962874	0.995306	0.963855	

0.949301	
Clustering 180802_pratima.files.trim.contigs.good.unique.good.filter.unique.precluster.pick.pick.fasta.76.dist
0.99282	0.930923	0.934596	


tp	tn	fp	fn	sensitivity	specificity	ppv	npv	fdr	accuracy	mcc	f1score
265	6110	49	17	0.939716	0.992044	0.843949	0.997225	0.843949	0.989753	0.88531	0.889262	


Clustering 180802_pratima.files.trim.contigs.good.unique.good.filter.unique.precluster.pick.pick.fasta.70.dist

tp	tn	fp	fn	sensitivity	specificity	ppv	npv	fdr	accuracy	mcc	f1score
1500	35106	72	178	0.893921	0.997953	0.954198	0.994955	0.954198	0.993217	0.920069	0.923077	


Clustering 180802_pratima.files.trim.contigs.good.unique.good.filter.unique.precluster.pick.pick.fasta.37.dist

tp	tn	fp	fn	sensitivity	specificity	ppv	npv	fdr	accuracy	mcc	f1score
330	5650	3	12	0.964912	0.999469	0.990991	0.997881	0.990991	0.997498	0.97655	0.977778	


tp	tn	fp	fn	sensitivity	specificity	ppv	npv	fdr	accuracy	mcc	f1score
1147	8117	121	68	0.944033	0.985312	0.904574	0.991692	0.904574	0.980006	0.912656	0.923882	


tp	tn	fp	fn	sensitivity	specificity	ppv	npv	fdr	accuracy	mcc	f1score
1879	34769	124	84	0.957208	0.996446	0.938093	0.99759	0.938093	0.994356	0.944626	0.947554	


tp	tn	fp	fn	sensitivity	specificity	ppv	npv	fdr	accuracy	mcc	f1score
712	18160	246	385	0.649043	0.986635	0.743215	0.97924	0.743215	0.967646	0.677679	0.692944	


tp	tn	fp	fn	sensitivity	specificity	ppv	npv	fdr	accuracy	mcc	f1score
390	680902	112	124	0.758755	0.999836	0.776892	0.999818	0.776892	0.999654	0.767597	0.767717	


Clustering 180802_pratima.files.trim.contigs.good.unique.good.filter.unique.precluster.pick.pick.fasta.58.dist

Clustering 180802_pratima.files.trim.contigs.good.unique.good.filter.unique.precluster.pick.pick.fasta.28.dist

Clustering 180802_pratima.files.trim.contigs.good.unique.good.filter.unique.precluster.pick.pick.fasta.20.dist

Clustering 180802_pratima.files.trim.contigs.good.unique.good.filter.unique.precluster.pick.pick.fasta.43.dist

Clustering 180802_pratima.files.trim.contigs.good.unique.good.filter.unique.precluster.pick.pick.fasta.54.dist

Clustering 180802_pratima.files.trim.contigs.good.unique.good.filter.unique.precluster.pick.pick.fasta.46.dist

tp	tn	fp	fn	sensitivity	specificity	ppv	npv	fdr	accuracy	mcc	f1score
7256	23638	589	1157	0.862475	0.975688	0.92492	0.953337	0.92492	0.946507	0.857976	0.892607	


tp	tn	fp	fn	sensitivity	specificity	ppv	npv	fdr	accuracy	mcc	f1score
5091	60266	301	408	0.925805	0.99503	0.944177	0.993276	0.944177	0.989268	0.929106	0.9349	


Clustering 180802_pratima.files.trim.contigs.good.unique.good.filter.unique.precluster.pick.pick.fasta.48.dist

tp	tn	fp	fn	sensitivity	specificity	ppv	npv	fdr	accuracy	mcc	f1score
8865	69393	1083	859	0.911662	0.984633	0.891134	0.987773	0.891134	0.975786	0.887558	0.901281	


tp	tn	fp	fn	sensitivity	specificity	ppv	npv	fdr	accuracy	mcc	f1score
5824	47685	573	203	0.966318	0.988126	0.910427	0.995761	0.910427	0.985705	0.930003	0.93754	


tp	tn	fp	fn	sensitivity	specificity	ppv	npv	fdr	accuracy	mcc	f1score
13251	64989	1581	780	0.944409	0.976251	0.893406	0.98814	0.893406	0.970708	0.900891	0.9182	


Clustering 180802_pratima.files.trim.contigs.good.unique.good.filter.unique.precluster.pick.pick.fasta.59.dist

Clustering 180802_pratima.files.trim.contigs.good.unique.good.filter.unique.precluster.pick.pick.fasta.19.dist

tp	tn	fp	fn	sensitivity	specificity	ppv	npv	fdr	accuracy	mcc	f1score
12602	42288	1118	945	0.930243	0.974243	0.918513	0.978142	0.918513	0.963777	0.900562	0.924341	


tp	tn	fp	fn	sensitivity	specificity	ppv	npv	fdr	accuracy	mcc	f1score
3035	58432	242	419	0.878691	0.995876	0.926152	0.99288	0.926152	0.989361	0.896524	0.901798	


tp	tn	fp	fn	sensitivity	specificity	ppv	npv	fdr	accuracy	mcc	f1score
8810	156536	789	618	0.934451	0.994985	0.917804	0.996068	0.917804	0.991562	0.921621	0.926052	


Clustering 180802_pratima.files.trim.contigs.good.unique.good.filter.unique.precluster.pick.pick.fasta.25.dist

tp	tn	fp	fn	sensitivity	specificity	ppv	npv	fdr	accuracy	mcc	f1score
10918	75363	704	586	0.949061	0.990745	0.939425	0.992284	0.939425	0.985269	0.935749	0.944219	


tp	tn	fp	fn	sensitivity	specificity	ppv	npv	fdr	accuracy	mcc	f1score
12608	196366	842	3062	0.804595	0.99573	0.937398	0.984646	0.937398	0.981661	0.859031	0.865934	


Clustering 180802_pratima.files.trim.contigs.good.unique.good.filter.unique.precluster.pick.pick.fasta.26.dist

Clustering 180802_pratima.files.trim.contigs.good.unique.good.filter.unique.precluster.pick.pick.fasta.29.dist

tp	tn	fp	fn	sensitivity	specificity	ppv	npv	fdr	accuracy	mcc	f1score
11921	135570	1904	3786	0.758961	0.98615	0.862278	0.972832	0.862278	0.962854	0.788828	0.807328	


tp	tn	fp	fn	sensitivity	specificity	ppv	npv	fdr	accuracy	mcc	f1score
18933	22220	1402	1401	0.931101	0.940649	0.931055	0.940688	0.931055	0.936232	0.871746	0.931078	


Clustering 180802_pratima.files.trim.contigs.good.unique.good.filter.unique.precluster.pick.pick.fasta.21.dist

Clustering 180802_pratima.files.trim.contigs.good.unique.good.filter.unique.precluster.pick.pick.fasta.8.dist

tp	tn	fp	fn	sensitivity	specificity	ppv	npv	fdr	accuracy	mcc	f1score
64607	1841700	6415	11019	0.854296	0.996529	0.909676	0.994053	0.909676	0.990937	0.876878	0.881117	


tp	tn	fp	fn	sensitivity	specificity	ppv	npv	fdr	accuracy	mcc	f1score
61588	984617	4940	6640	0.902679	0.995008	0.925746	0.993301	0.925746	0.989053	0.908304	0.914067	


Clustering 180802_pratima.files.trim.contigs.good.unique.good.filter.unique.precluster.pick.pick.fasta.5.dist

tp	tn	fp	fn	sensitivity	specificity	ppv	npv	fdr	accuracy	mcc	f1score
157508	520721	10564	30607	0.837296	0.980116	0.937146	0.944485	0.937146	0.94277	0.848915	0.884412	


Clustering 180802_pratima.files.trim.contigs.good.unique.good.filter.unique.precluster.pick.pick.fasta.11.dist

Clustering 180802_pratima.files.trim.contigs.good.unique.good.filter.unique.precluster.pick.pick.fasta.23.dist

tp	tn	fp	fn	sensitivity	specificity	ppv	npv	fdr	accuracy	mcc	f1score
239924	4325962	21668	13507	0.946703	0.995016	0.917169	0.996887	0.917169	0.992355	0.927785	0.931702	


tp	tn	fp	fn	sensitivity	specificity	ppv	npv	fdr	accuracy	mcc	f1score
265717	533921	20162	69311	0.793119	0.963612	0.929474	0.885101	0.929474	0.899368	0.78512	0.8559	


Clustering 180802_pratima.files.trim.contigs.good.unique.good.filter.unique.precluster.pick.pick.fasta.2.dist

tp	tn	fp	fn	sensitivity	specificity	ppv	npv	fdr	accuracy	mcc	f1score
353068	4777802	34113	20827	0.944297	0.992911	0.911894	0.99566	0.911894	0.989406	0.922262	0.927813	


Clustering 180802_pratima.files.trim.contigs.good.unique.good.filter.unique.precluster.pick.pick.fasta.27.dist

Clustering 180802_pratima.files.trim.contigs.good.unique.good.filter.unique.precluster.pick.pick.fasta.12.dist

tp	tn	fp	fn	sensitivity	specificity	ppv	npv	fdr	accuracy	mcc	f1score
716469	1577826	71379	79692	0.899905	0.956719	0.9094	0.951921	0.9094	0.938222	0.858969	0.904627	


Clustering 180802_pratima.files.trim.contigs.good.unique.good.filter.unique.precluster.pick.pick.fasta.18.dist

tp	tn	fp	fn	sensitivity	specificity	ppv	npv	fdr	accuracy	mcc	f1score
729638	10465151	58153	317513	0.696784	0.994474	0.926182	0.970553	0.926182	0.967532	0.787322	0.795271	


Clustering 180802_pratima.files.trim.contigs.good.unique.good.filter.unique.precluster.pick.pick.fasta.7.dist

tp	tn	fp	fn	sensitivity	specificity	ppv	npv	fdr	accuracy	mcc	f1score
1004219	22363058	121734	181629	0.846836	0.994586	0.891884	0.991944	0.891884	0.987184	0.862364	0.868776	


Clustering 180802_pratima.files.trim.contigs.good.unique.good.filter.unique.precluster.pick.pick.fasta.16.dist

Clustering 180802_pratima.files.trim.contigs.good.unique.good.filter.unique.precluster.pick.pick.fasta.13.dist

tp	tn	fp	fn	sensitivity	specificity	ppv	npv	fdr	accuracy	mcc	f1score
1427771	2005841	63209	66294	0.955628	0.96945	0.957606	0.968007	0.957606	0.963655	0.925346	0.956616	


Clustering 180802_pratima.files.trim.contigs.good.unique.good.filter.unique.precluster.pick.pick.fasta.17.dist

Clustering 180802_pratima.files.trim.contigs.good.unique.good.filter.unique.precluster.pick.pick.fasta.10.dist

tp	tn	fp	fn	sensitivity	specificity	ppv	npv	fdr	accuracy	mcc	f1score
1349178	6988755	203141	159632	0.8942	0.971754	0.869137	0.977669	0.869137	0.958305	0.856327	0.88149	


tp	tn	fp	fn	sensitivity	specificity	ppv	npv	fdr	accuracy	mcc	f1score
1908374	3579731	211932	139616	0.931828	0.944106	0.900047	0.962462	0.900047	0.9398	0.869195	0.915661	


tp	tn	fp	fn	sensitivity	specificity	ppv	npv	fdr	accuracy	mcc	f1score
1554602	8354595	370312	288994	0.843244	0.957557	0.807622	0.966566	0.807622	0.937616	0.787382	0.825049	


tp	tn	fp	fn	sensitivity	specificity	ppv	npv	fdr	accuracy	mcc	f1score
1944079	8430754	101889	96379	0.952766	0.988059	0.9502	0.988697	0.9502	0.981248	0.939861	0.951481	


Clustering 180802_pratima.files.trim.contigs.good.unique.good.filter.unique.precluster.pick.pick.fasta.38.dist

tp	tn	fp	fn	sensitivity	specificity	ppv	npv	fdr	accuracy	mcc	f1score
23398	117857	1537	1661	0.933716	0.987127	0.93836	0.986103	0.93836	0.977861	0.922651	0.936032	


Clustering 180802_pratima.files.trim.contigs.good.unique.good.filter.unique.precluster.pick.pick.fasta.55.dist

tp	tn	fp	fn	sensitivity	specificity	ppv	npv	fdr	accuracy	mcc	f1score
3831	15112	159	798	0.827609	0.989588	0.96015	0.949843	0.96015	0.95191	0.862348	0.888966	


Clustering 180802_pratima.files.trim.contigs.good.unique.good.filter.unique.precluster.pick.pick.fasta.104.dist

tp	tn	fp	fn	sensitivity	specificity	ppv	npv	fdr	accuracy	mcc	f1score
354	4956	18	28	0.926702	0.996381	0.951613	0.994382	0.951613	0.991412	0.934469	0.938992	


Clustering 180802_pratima.files.trim.contigs.good.unique.good.filter.unique.precluster.pick.pick.fasta.95.dist

tp	tn	fp	fn	sensitivity	specificity	ppv	npv	fdr	accuracy	mcc	f1score
168	2829	4	2	0.988235	0.998588	0.976744	0.999294	0.976744	0.998002	0.981416	0.982456	


Clustering 180802_pratima.files.trim.contigs.good.unique.good.filter.unique.precluster.pick.pick.fasta.49.dist

tp	tn	fp	fn	sensitivity	specificity	ppv	npv	fdr	accuracy	mcc	f1score
22	2172	0	17	0.564103	1	1	0.992234	1	0.992311	0.748145	0.721311	


Clustering 180802_pratima.files.trim.contigs.good.unique.good.filter.unique.precluster.pick.pick.fasta.96.dist

tp	tn	fp	fn	sensitivity	specificity	ppv	npv	fdr	accuracy	mcc	f1score
19	3138	0	3	0.863636	1	1	0.999045	1	0.999051	0.928876	0.926829	


Clustering 180802_pratima.files.trim.contigs.good.unique.good.filter.unique.precluster.pick.pick.fasta.61.dist

tp	tn	fp	fn	sensitivity	specificity	ppv	npv	fdr	accuracy	mcc	f1score
10	2135	0	0	1	1	1	1	1	1	1	1	


Clustering 180802_pratima.files.trim.contigs.good.unique.good.filter.unique.precluster.pick.pick.fasta.91.dist

tp	tn	fp	fn	sensitivity	specificity	ppv	npv	fdr	accuracy	mcc	f1score
0	1764	0	6	0	1	0	0.99661	1	0.99661	0	0	


Clustering 180802_pratima.files.trim.contigs.good.unique.good.filter.unique.precluster.pick.pick.fasta.119.dist

tp	tn	fp	fn	sensitivity	specificity	ppv	npv	fdr	accuracy	mcc	f1score
2	1768	0	0	1	1	1	1	1	1	1	1	


Clustering 180802_pratima.files.trim.contigs.good.unique.good.filter.unique.precluster.pick.pick.fasta.148.dist

tp	tn	fp	fn	sensitivity	specificity	ppv	npv	fdr	accuracy	mcc	f1score
0	1652	0	1	0	1	0	0.999395	1	0.999395	0	0	


Clustering 180802_pratima.files.trim.contigs.good.unique.good.filter.unique.precluster.pick.pick.fasta.15.dist

Clustering 180802_pratima.files.trim.contigs.good.unique.good.filter.unique.precluster.pick.pick.fasta.32.dist

Clustering 180802_pratima.files.trim.contigs.good.unique.good.filter.unique.precluster.pick.pick.fasta.22.dist

tp	tn	fp	fn	sensitivity	specificity	ppv	npv	fdr	accuracy	mcc	f1score
2921057	27850403	555834	1013609	0.74239	0.980433	0.840135	0.964883	0.840135	0.951472	0.762814	0.788244	


tp	tn	fp	fn	sensitivity	specificity	ppv	npv	fdr	accuracy	mcc	f1score
4556730	7483608	337628	350569	0.928562	0.956832	0.931017	0.955251	0.931017	0.945933	0.885831	0.929788	


tp	tn	fp	fn	sensitivity	specificity	ppv	npv	fdr	accuracy	mcc	f1score
6645121	11970756	613445	574749	0.920393	0.951253	0.915487	0.954187	0.915487	0.940003	0.870659	0.917934	


Clustering 180802_pratima.files.trim.contigs.good.unique.good.filter.unique.precluster.pick.pick.fasta.3.dist

Clustering 180802_pratima.files.trim.contigs.good.unique.good.filter.unique.precluster.pick.pick.fasta.6.dist

Clustering 180802_pratima.files.trim.contigs.good.unique.good.filter.unique.precluster.pick.pick.fasta.1.dist

tp	tn	fp	fn	sensitivity	specificity	ppv	npv	fdr	accuracy	mcc	f1score
13256478	412405482	1344084	2165709	0.859572	0.996751	0.907943	0.994776	0.907943	0.991822	0.879215	0.883096	


tp	tn	fp	fn	sensitivity	specificity	ppv	npv	fdr	accuracy	mcc	f1score
14176380	242576746	2552940	1995164	0.876625	0.989585	0.847397	0.991842	0.847397	0.982594	0.852618	0.861763	


Clustering 180802_pratima.files.trim.contigs.good.unique.good.filter.unique.precluster.pick.pick.fasta.0.dist

tp	tn	fp	fn	sensitivity	specificity	ppv	npv	fdr	accuracy	mcc	f1score
14428491	376178981	1188980	2685464	0.843083	0.996849	0.923869	0.992912	0.923869	0.990178	0.877516	0.881629	


tp	tn	fp	fn	sensitivity	specificity	ppv	npv	fdr	accuracy	mcc	f1score
20518893	170641983	2899548	4811172	0.810061	0.983292	0.876185	0.972579	0.876185	0.961228	0.820591	0.841827	


Clustering 180802_pratima.files.trim.contigs.good.unique.good.filter.unique.precluster.pick.pick.fasta.9.dist

Clustering 180802_pratima.files.trim.contigs.good.unique.good.filter.unique.precluster.pick.pick.fasta.4.dist

tp	tn	fp	fn	sensitivity	specificity	ppv	npv	fdr	accuracy	mcc	f1score
153057965	162470028	17147858	15474227	0.908182	0.904531	0.899252	0.913039	0.899252	0.906299	0.812502	0.903695	


tp	tn	fp	fn	sensitivity	specificity	ppv	npv	fdr	accuracy	mcc	f1score
177590171	513605490	17943277	13336140	0.93015	0.966243	0.908234	0.974691	0.908234	0.956705	0.889634	0.919062	

It took 3520 seconds to cluster
Merging the clustered files...
It took 4 seconds to merge.
/******************************************/
Running command: sens.spec(cutoff=0.03, list=180802_pratima.files.trim.contigs.good.unique.good.filter.unique.precluster.pick.pick.opti_mcc.list, column=180802_pratima.files.trim.contigs.good.unique.good.filter.unique.precluster.pick.pick.dist, count=180802_pratima.files.trim.contigs.good.unique.good.filter.unique.precluster.denovo.vsearch.pick.pick.count_table)

NOTE: sens.spec assumes that only unique sequences were used to generate the distance matrix.

It took 6239 to run sens.spec.

Output File Names: 
180802_pratima.files.trim.contigs.good.unique.good.filter.unique.precluster.pick.pick.opti_mcc.sensspec

/******************************************/
Done.


label	cutoff	tp	tn	fp	fn	sensitivity	specificity	ppv	npv	fdr	accuracy	mcc	f1score
0.03	0.03	419088400	27646633958	45897239	43906753	0.9052	0.9983	0.9013	0.9984	0.09871	0.9968	-0.5341	0.9032

Output File Names: 
180802_pratima.files.trim.contigs.good.unique.good.filter.unique.precluster.pick.pick.dist
180802_pratima.files.trim.contigs.good.unique.good.filter.unique.precluster.pick.pick.opti_mcc.list
180802_pratima.files.trim.contigs.good.unique.good.filter.unique.precluster.pick.pick.opti_mcc.sensspec


mothur > remove.rare(list=current, count=current, nseqs=10, label=0.03)
Using 180802_pratima.files.trim.contigs.good.unique.good.filter.unique.precluster.denovo.vsearch.pick.pick.count_table as input file for the count parameter.
Using 180802_pratima.files.trim.contigs.good.unique.good.filter.unique.precluster.pick.pick.opti_mcc.list as input file for the list parameter.

Output File Names: 
180802_pratima.files.trim.contigs.good.unique.good.filter.unique.precluster.denovo.vsearch.pick.pick.pick.count_table
180802_pratima.files.trim.contigs.good.unique.good.filter.unique.precluster.pick.pick.opti_mcc.0.03.pick.list


mothur > make.shared(list=current, count=current, label=0.03)
Using 180802_pratima.files.trim.contigs.good.unique.good.filter.unique.precluster.denovo.vsearch.pick.pick.pick.count_table as input file for the count parameter.
Using 180802_pratima.files.trim.contigs.good.unique.good.filter.unique.precluster.pick.pick.opti_mcc.0.03.pick.list as input file for the list parameter.
0.03

Output File Names: 
180802_pratima.files.trim.contigs.good.unique.good.filter.unique.precluster.pick.pick.opti_mcc.0.03.pick.shared


mothur > classify.otu(list=current, count=current, taxonomy=current, label=0.03)
Using 180802_pratima.files.trim.contigs.good.unique.good.filter.unique.precluster.denovo.vsearch.pick.pick.pick.count_table as input file for the count parameter.
Using 180802_pratima.files.trim.contigs.good.unique.good.filter.unique.precluster.pick.pick.opti_mcc.0.03.pick.list as input file for the list parameter.
Using 180802_pratima.files.trim.contigs.good.unique.good.filter.unique.precluster.pick.nr_v132.wang.pick.taxonomy as input file for the taxonomy parameter.
0.03	1988

Output File Names: 
180802_pratima.files.trim.contigs.good.unique.good.filter.unique.precluster.pick.pick.opti_mcc.0.03.pick.0.03.cons.taxonomy
180802_pratima.files.trim.contigs.good.unique.good.filter.unique.precluster.pick.pick.opti_mcc.0.03.pick.0.03.cons.tax.summary


mothur > count.groups(shared=current)
Using 180802_pratima.files.trim.contigs.good.unique.good.filter.unique.precluster.pick.pick.opti_mcc.0.03.pick.shared as input file for the shared parameter.
Mobile_Feed contains 19709.
Mobile_Inlet contains 72607.
Mobile_Tank contains 42168.
Mobile_pooled1 contains 59900.
Mobile_pooled2 contains 17157.
Mobile_pooled3 contains 55838.
Promega_Inlet contains 51438.
Promega_feed contains 11795.
Promega_pooled1 contains 69093.
Promega_pooled2 contains 28188.
Promega_pooled3 contains 25237.
Promega_tank contains 31202.
Qiagen_Blood_pooled1 contains 19371.
Qiagen_Blood_pooled2 contains 7927.
Qiagen_Blood_pooled3 contains 40355.
Qiagen_stool_pooled1 contains 17186.
Qiagen_stool_pooled2 contains 10547.
Qiagen_stool_pooled3 contains 40719.
fast1 contains 83507.
fast10 contains 152537.
fast11 contains 22259.
fast12 contains 59803.
fast13 contains 14854.
fast14 contains 51455.
fast15 contains 18050.
fast16 contains 42832.
fast17 contains 28580.
fast18 contains 23467.
fast19 contains 35513.
fast2 contains 40450.
fast20 contains 50204.
fast21 contains 52611.
fast22 contains 57833.
fast23 contains 46700.
fast24 contains 27083.
fast3 contains 40660.
fast4 contains 25341.
fast5 contains 21193.
fast6 contains 82.
fast7 contains 48651.
fast8 contains 31847.
fast9 contains 53325.
phenol contains 45008.
slow1 contains 44280.
slow10 contains 358.
slow11 contains 27636.
slow12 contains 16390.
slow13 contains 32947.
slow14 contains 20977.
slow15 contains 25542.
slow16 contains 62387.
slow17 contains 48426.
slow18 contains 40666.
slow19 contains 152622.
slow2 contains 20126.
slow20 contains 44710.
slow21 contains 60697.
slow3 contains 37967.
slow4 contains 14551.
slow5 contains 43060.
slow6 contains 30721.
slow7 contains 23274.
slow8 contains 6496.
slow9 contains 23361.

Total seqs: 2471476.

Output File Names: 
180802_pratima.files.trim.contigs.good.unique.good.filter.unique.precluster.pick.pick.opti_mcc.0.03.pick.count.summary


mothur > sub.sample(shared=current, size=6496)
Using 180802_pratima.files.trim.contigs.good.unique.good.filter.unique.precluster.pick.pick.opti_mcc.0.03.pick.shared as input file for the shared parameter.
fast6 contains 82. Eliminating.
slow10 contains 358. Eliminating.
Sampling 6496 from each group.
0.03

Output File Names: 
180802_pratima.files.trim.contigs.good.unique.good.filter.unique.precluster.pick.pick.opti_mcc.0.03.pick.0.03.subsample.shared


mothur > quit
