# Supplementary material for: Analysis of the fecal microbiota of fast- and slow-growing rainbow trout (Oncorhynchus mykiss)
Source: BMC Genomics. 2019 Oct 29;20:788. doi: 10.1186/s12864-019-6175-2 (PMC6819385; doi:10.1186/s12864-019-6175-2)
Supplement: Supplementary file 6 — Additional file 6. _a and 6_b. Mothur shared file. a) Fast- and slow-growing fish fecal sample analysis shared file Extraction technique shared file. The data in the shared file contains the relative abundance of OTUs in multiple samples. This file can be used for further analysis, e.g. alpha and beta diversity measurements using different packages (R, Primer). [file 12864_2019_6175_MOESM6_ESM.zip]

Archive with 2 entries (2 files):
- Additional file 6_b.xlsx
- Additional file 6_a.xlsx
