# Supplementary material for: Analysis of the fecal microbiota of fast- and slow-growing rainbow trout (Oncorhynchus mykiss)
Source: BMC Genomics. 2019 Oct 29;20:788. doi: 10.1186/s12864-019-6175-2 (PMC6819385; doi:10.1186/s12864-019-6175-2)
Supplement: Supplementary file 6 — Additional file 6. _a and 6_b. Mothur shared file. a) Fast- and slow-growing fish fecal sample analysis shared file Extraction technique shared file. The data in the shared file contains the relative abundance of OTUs in multiple samples. This file can be used for further analysis, e.g. alpha and beta diversity measurements using different packages (R, Primer). [file 12864_2019_6175_MOESM6_ESM.zip › Additional file 6_b.xlsx]

## Sheet: Sheet1
label	Group	numOtus	Otu0001	Otu0002	Otu0003	Otu0004	Otu0005	Otu0006	Otu0007	Otu0008	Otu0009	Otu0010	Otu0011	Otu0012	Otu0013	Otu0014	Otu0015	Otu0016	Otu0017	Otu0018	Otu0019	Otu0020	Otu0021	Otu0022	Otu0023	Otu0024	Otu0025	Otu0026	Otu0027	Otu0028	Otu0029	Otu0030	Otu0031	Otu0032	Otu0033	Otu0034	Otu0035	Otu0036	Otu0037	Otu0038	Otu0039	Otu0040	Otu0041	Otu0042	Otu0043	Otu0044	Otu0045	Otu0046	Otu0047
0.03	Mobile1	318	0	0	9	0	750	0	78	1	0	0	134	0	0	0	39	52	182	0	0	0	142	0	31	15	0	1	0	30	27	29	0	0	0	0	0	0	0	0	0	0	4	0	17	0	0	0	0
0.03	Mobile2	318	0	0	36	0	0	0	255	0	0	0	503	0	0	0	44	104	34	0	0	0	0	96	154	0	0	0	0	144	0	0	179	1	0	0	0	0	0	0	0	0	9	0	0	0	0	0	0
0.03	Mobile3	318	45	26	37	726	0	7	64	0	0	0	60	0	17	181	9	0	9	20	0	22	0	17	16	86	77	3	0	18	34	40	3	0	0	0	0	0	12	18	0	0	0	0	30	0	0	0	0
0.03	Promega1	318	426	271	260	0	0	153	6	91	110	107	0	110	36	0	2	0	0	0	25	2	0	0	1	0	0	19	34	0	0	0	1	0	26	0	14	0	17	0	32	13	0	19	0	1	11	14	0
0.03	Promega2	318	495	255	233	0	0	157	3	111	125	96	0	89	28	0	3	0	0	0	40	0	0	0	0	0	0	22	32	0	0	0	1	0	14	0	13	2	19	0	24	18	0	7	0	1	15	14	0
0.03	Promega3	318	468	173	301	0	0	164	0	113	89	102	0	95	59	0	0	0	1	0	57	0	0	0	0	0	0	28	31	0	0	0	1	0	20	0	27	0	10	0	12	13	0	3	0	0	5	8	0
0.03	Qiagen_blood1	318	48	0	32	0	0	0	147	0	0	0	0	0	25	0	0	210	0	0	0	124	1	76	0	0	0	6	0	0	68	0	0	1	0	122	58	0	0	0	18	0	1	0	0	8	0	27	160
0.03	Qiagen_blood2	318	0	0	0	0	0	0	409	2	1	1	50	1	173	0	0	1	0	0	0	188	0	0	0	0	0	0	0	0	0	0	0	0	0	0	0	0	0	0	0	0	0	177	0	0	0	0	0
0.03	Qiagen_blood3	318	27	0	0	0	0	0	236	2	0	0	38	3	0	0	260	85	42	397	0	35	0	39	0	0	0	0	0	0	0	0	16	1	0	0	13	0	0	39	0	0	12	0	0	11	0	0	0
0.03	Qiagen_stool1	318	0	0	0	15	0	0	339	0	0	0	0	1	155	9	29	0	0	0	0	0	0	178	0	0	0	0	0	0	0	0	0	1	0	326	0	0	0	187	0	0	0	0	0	197	0	0	0
0.03	Qiagen_stool2	318	0	0	0	1	0	0	6	0	0	0	0	0	0	0	0	0	0	0	0	187	0	0	71	0	110	0	0	0	0	0	201	0	0	0	0	0	0	0	0	0	0	0	0	0	0	0	75
0.03	Qiagen_stool3	318	1	108	81	0	0	0	275	3	100	0	0	2	1	0	149	243	0	0	100	0	0	0	151	0	0	1	1	0	0	0	0	2	0	0	0	0	0	0	0	0	395	0	0	0	0	0	0
0.03	phenol2	318	13	481	14	0	4	6	45	9	25	18	4	52	50	7	9	2	0	4	4	16	4	21	0	16	25	0	5	0	11	32	0	153	11	2	0	129	2	0	0	2	0	3	8	25	6	3	0
0.03	phenol3	318	26	614	0	0	28	0	161	10	1	15	17	55	42	39	29	25	0	0	0	33	0	0	0	0	0	0	0	0	0	0	16	23	28	0	0	1	0	13	0	0	10	0	0	11	1	0	0
[truncated: 271 more columns]
