# Supplementary material for: Analysis of the fecal microbiota of fast- and slow-growing rainbow trout (Oncorhynchus mykiss)
Source: BMC Genomics. 2019 Oct 29;20:788. doi: 10.1186/s12864-019-6175-2 (PMC6819385; doi:10.1186/s12864-019-6175-2)
Supplement: Supplementary file 6 — Additional file 6. _a and 6_b. Mothur shared file. a) Fast- and slow-growing fish fecal sample analysis shared file Extraction technique shared file. The data in the shared file contains the relative abundance of OTUs in multiple samples. This file can be used for further analysis, e.g. alpha and beta diversity measurements using different packages (R, Primer). [file 12864_2019_6175_MOESM6_ESM.zip › Additional file 6_a.xlsx]

## Sheet: Sheet1
label	Group	numOtus	Otu00001	Otu00002	Otu00003	Otu00004	Otu00005	Otu00006	Otu00007	Otu00008	Otu00009	Otu00010	Otu00011	Otu00012	Otu00013	Otu00014	Otu00015	Otu00016	Otu00017	Otu00018	Otu00019	Otu00020	Otu00021	Otu00022	Otu00023	Otu00024	Otu00025	Otu00026	Otu00027	Otu00028	Otu00029	Otu00030	Otu00031	Otu00032	Otu00033	Otu00034	Otu00035	Otu00036	Otu00037	Otu00038	Otu00039	Otu00040	Otu00041	Otu00042	Otu00043	Otu00044	Otu00045	Otu00046	Otu00047
0.03	Mobile_Feed	1930	0	107	70	49	246	34	80	25	98	24	10	0	8	15	30	9	16	22	20	36	4	82	0	95	81	120	0	5	37	13	0	2	0	0	3	0	87	0	0	3	2	62	2	1	1	238	11
0.03	Mobile_Inlet	1930	0	152	0	45	0	0	95	10	0	57	11	1674	14	0	0	7	0	46	0	7	95	0	52	0	0	29	0	35	0	0	646	0	0	905	1	0	0	0	37	38	0	0	19	340	1	3	8
0.03	Mobile_Tank	1930	1	1848	0	153	0	0	446	194	10	98	221	303	14	0	0	20	0	395	0	0	343	0	0	0	0	65	0	205	0	0	25	0	0	0	37	0	0	0	0	79	0	0	0	0	104	74	85
0.03	Mobile_pooled1	1930	0	774	0	431	1	0	259	66	13	72	95	0	31	0	8	0	0	130	0	54	85	5	0	0	0	34	0	58	0	0	0	0	0	0	0	1420	0	0	0	18	20	0	0	0	58	0	16
0.03	Mobile_pooled2	1930	1	536	0	70	0	0	784	87	43	73	400	0	122	0	0	0	0	29	1	0	263	0	0	0	0	141	0	0	0	0	0	0	0	0	0	71	0	0	0	0	0	0	100	0	53	0	0
0.03	Mobile_pooled3	1930	0	234	88	12	58	31	295	29	51	37	19	0	65	0	0	1716	8	29	0	98	112	0	0	0	0	0	0	27	0	0	0	17	0	0	25	12	82	1081	0	0	13	0	26	0	39	20	39
0.03	Promega_Inlet	1930	0	12	1	4	2	0	4	0	0	2	0	1517	0	0	0	0	0	2	0	0	3	0	1284	0	0	0	0	1	0	0	684	0	1	309	0	0	2	0	3	365	0	0	1	416	0	0	1
0.03	Promega_feed	1930	0	0	212	1	1200	40	7	97	125	26	10	0	0	8	155	4	50	0	183	13	2	138	0	181	468	44	13	0	25	162	0	6	0	0	0	0	121	0	0	0	0	67	0	0	0	75	0
0.03	Promega_pooled1	1930	0	9	683	7	770	543	37	32	538	63	3	0	23	289	123	5	327	7	215	3	14	86	6	202	206	1	136	0	202	215	0	77	31	1	2	0	87	0	0	0	1	0	2	0	0	2	0
0.03	Promega_pooled2	1930	1	4	758	3	865	490	36	37	445	70	3	0	25	231	169	0	282	9	157	0	7	91	2	254	244	4	129	1	241	203	0	69	51	0	0	0	74	0	0	0	0	0	0	0	3	3	0
0.03	Promega_pooled3	1930	0	2	687	0	935	374	28	35	643	97	0	0	36	202	158	0	338	6	206	2	0	75	4	201	234	0	129	0	193	227	0	76	20	0	0	1	81	0	0	0	0	0	0	0	1	2	0
0.03	Promega_tank	1930	0	17	4	2	15	1	6	3	0	5	3	1692	0	2	13	0	1	2	1	2	3	4	641	3	3	0	1	3	0	1	916	0	1	440	0	1	0	0	2	557	1	1	0	520	0	0	0
0.03	Qiagen_Blood_pooled1	1930	0	666	147	280	41	0	277	359	31	84	191	0	413	9	18	0	0	501	2	19	155	25	0	0	49	106	0	575	0	0	0	18	62	0	114	0	7	0	0	0	0	0	54	0	0	13	0
0.03	Qiagen_Blood_pooled2	1930	0	838	138	283	0	0	15	245	0	0	292	0	0	1	0	2	0	245	0	0	331	0	0	1	150	21	0	0	0	2	0	142	130	0	158	0	0	0	0	1	0	132	0	0	0	0	0
0.03	Qiagen_Blood_pooled3	1930	0	690	0	451	11	0	220	158	0	575	390	0	83	0	9	6	0	284	1	61	170	0	0	0	0	235	0	235	0	0	0	1	0	0	24	0	0	0	0	0	16	0	29	0	61	26	11
0.03	Qiagen_stool_pooled1	1930	0	1898	84	11	0	0	549	451	0	16	0	0	65	0	0	31	0	232	0	0	208	221	0	0	0	15	0	122	0	0	0	88	0	0	0	0	0	16	0	0	0	0	115	0	192	0	0
0.03	Qiagen_stool_pooled2	1930	0	1508	0	691	0	0	612	383	0	0	0	0	67	0	0	0	0	188	0	47	3	369	0	0	0	0	0	307	0	0	48	0	0	0	124	0	0	1	0	0	0	0	0	0	75	0	111
0.03	Qiagen_stool_pooled3	1930	0	607	18	89	0	24	159	0	33	45	3076	0	109	0	0	134	0	39	0	0	56	0	0	16	0	1099	0	105	0	1	0	0	0	0	0	0	0	0	0	0	63	0	0	0	49	0	41
0.03	fast1	1930	0	25	825	0	97	999	55	20	437	40	4	0	36	377	94	0	299	291	150	20	4	45	0	196	86	0	167	11	153	17	0	3	1	0	3	0	220	0	0	0	3	0	3	0	2	62	2
0.03	fast10	1930	1	171	433	481	617	20	207	105	21	17	70	0	628	54	184	12	76	27	18	252	28	173	0	72	105	1	3	37	19	61	0	144	0	0	44	0	33	0	14	25	382	3	112	0	41	21	69
0.03	fast11	1930	0	630	0	189	38	0	512	104	0	1022	150	0	137	0	0	0	0	47	0	0	354	0	0	0	0	65	0	50	41	0	0	0	0	0	0	0	0	0	0	156	0	1	58	0	134	0	0
0.03	fast12	1930	0	230	0	4155	0	0	215	55	0	42	26	0	54	0	0	0	0	78	0	8	37	0	0	0	2	98	0	42	0	0	0	0	0	0	15	0	0	0	0	38	13	0	5	0	39	0	44
0.03	fast13	1930	1	1295	0	1019	0	0	729	0	0	353	0	0	79	0	0	0	0	376	0	63	229	0	0	63	0	53	0	115	0	0	0	0	0	0	0	0	0	0	0	176	0	0	0	0	0	0	64
0.03	fast14	1930	0	1120	0	167	0	0	281	423	0	67	109	0	7	0	0	0	0	121	0	153	108	100	0	0	0	96	0	568	0	0	0	0	0	0	141	0	0	0	0	120	71	0	65	0	164	0	10
0.03	fast15	1930	0	1558	0	538	104	0	176	1	0	2	0	0	12	0	0	0	0	201	0	0	96	0	0	0	0	183	0	0	0	0	0	0	0	0	0	0	0	0	0	116	165	0	0	0	0	0	109
0.03	fast16	1930	0	178	0	84	0	0	363	565	0	2066	29	1	153	0	0	19	0	109	0	85	39	22	0	0	0	82	0	72	0	0	4	0	0	0	12	0	0	0	0	38	144	0	187	0	27	40	20
0.03	fast17	1930	4328	241	85	28	17	96	68	32	18	93	21	0	35	31	38	0	5	17	7	29	23	9	17	14	1	16	10	12	1	4	7	41	48	0	15	0	18	0	0	0	16	2	29	0	21	24	41
0.03	fast18	1930	79	1014	35	78	50	0	382	435	11	0	232	0	0	0	39	0	0	0	43	77	68	0	0	25	0	77	0	23	29	0	0	25	0	0	155	0	0	0	254	0	0	32	56	0	0	16	0
0.03	fast19	1930	2855	652	82	42	0	0	215	110	17	84	202	0	71	15	29	0	0	0	30	78	83	0	307	0	0	46	0	82	0	35	0	2	0	0	29	0	0	0	0	0	0	66	38	0	15	11	24
0.03	fast2	1930	0	7	681	1	318	917	67	9	304	23	0	0	51	262	62	0	197	6	325	13	4	42	4	172	149	0	157	3	70	167	0	167	1	0	2	0	237	0	0	0	0	0	0	0	0	8	0
0.03	fast20	1930	2596	684	98	58	38	1	388	152	0	219	86	0	27	0	51	38	21	0	1	47	135	22	0	22	0	0	0	17	0	0	0	22	0	0	12	0	0	0	63	0	0	0	148	0	64	13	9
0.03	fast21	1930	4562	54	57	4	43	138	102	9	4	95	38	0	28	15	67	4	1	2	13	0	10	19	58	8	14	6	5	4	4	17	0	4	0	5	0	0	19	0	0	6	0	10	8	0	15	15	8
0.03	fast22	1930	3814	61	115	10	25	8	69	26	13	17	13	0	8	51	67	14	14	7	43	9	8	2	79	14	1	35	1	2	10	1	4	49	838	0	15	0	7	0	0	0	4	1	0	0	34	7	32
0.03	fast23	1930	2703	1075	13	78	8	0	355	136	13	117	91	0	105	16	22	0	1	30	0	66	36	28	98	11	0	39	17	35	1	9	0	19	40	0	0	0	0	0	0	0	0	1	10	0	26	15	33
0.03	fast24	1930	4297	179	137	39	32	124	145	12	6	62	31	0	47	31	71	6	9	23	32	3	23	7	17	0	2	23	7	0	1	0	0	24	19	0	15	0	2	0	0	0	4	15	12	0	23	3	49
0.03	fast3	1930	0	1	570	0	568	314	43	35	605	113	1	0	34	189	170	1	384	16	197	5	2	33	4	262	261	0	158	1	153	242	0	120	23	0	2	0	140	0	0	0	0	0	7	0	0	12	0
0.03	fast4	1930	0	3	577	0	1084	258	33	33	538	71	2	0	30	189	144	0	240	3	310	1	6	62	1	215	346	7	117	2	179	255	0	87	20	0	1	0	88	0	0	0	0	0	0	0	0	21	0
0.03	fast5	1930	0	61	878	1	1180	427	12	38	453	81	9	0	40	275	223	0	146	16	135	8	12	118	2	192	256	0	120	5	135	94	0	31	18	0	0	0	59	0	0	1	0	1	3	0	0	7	0
0.03	fast7	1930	0	199	908	13	462	492	90	83	458	154	23	0	55	290	184	0	202	46	98	33	6	99	13	89	67	21	307	27	172	124	6	106	12	0	2	2	41	0	0	0	9	0	13	0	5	61	9
0.03	fast8	1930	0	13	944	1	820	364	38	141	455	121	0	0	24	312	308	1	168	10	117	0	2	114	1	96	92	7	329	3	170	119	0	78	18	0	6	0	40	0	0	0	0	1	0	0	0	3	1
0.03	fast9	1930	0	796	0	375	0	0	195	1405	0	61	111	0	54	0	1	43	0	167	0	170	114	69	0	0	0	50	0	86	0	0	0	0	0	0	27	0	0	10	0	54	40	0	22	0	68	246	158
0.03	phenol_feed	1930	131	367	408	28	81	553	174	106	28	45	115	0	85	202	213	4	11	21	75	17	76	40	111	42	48	56	17	3	17	16	0	58	0	0	23	0	44	1	0	2	24	62	17	0	58	40	58
0.03	slow1	1930	0	18	915	0	978	529	35	31	430	48	0	0	33	302	121	0	252	10	176	8	1	69	6	142	257	0	94	0	139	146	0	39	20	0	0	0	112	0	0	0	5	0	0	0	1	1	0
0.03	slow11	1930	0	704	0	181	3	0	132	4	9	3	66	0	11	0	0	31	0	0	0	100	13	60	0	0	8	0	0	57	0	0	0	0	0	0	55	0	0	0	0	27	0	0	20	0	6	28	109
0.03	slow12	1930	4	51	38	195	0	64	18	4	32	11	0	0	0	29	6	3729	23	5	13	18	0	0	0	0	16	0	0	7	27	12	0	0	0	0	2	0	0	1403	0	9	0	0	2	0	15	0	2
0.03	slow13	1930	0	917	0	1319	1	0	215	163	1	60	133	0	90	0	0	23	0	57	0	88	278	1	0	50	1	29	0	94	1	0	0	0	0	0	0	0	0	0	0	126	0	0	0	0	82	41	34
0.03	slow14	1930	0	896	1	1906	0	0	296	568	0	0	0	0	147	0	0	1	0	293	2	0	104	0	0	0	0	0	0	0	0	0	0	1	0	0	130	0	0	0	0	230	0	0	0	0	0	0	0
0.03	slow15	1930	96	115	665	13	63	894	183	55	10	94	40	0	72	226	522	6	6	47	62	24	21	32	218	38	8	30	65	3	37	12	0	212	0	0	2	0	40	0	0	0	11	15	1	0	56	57	63
0.03	slow16	1930	1015	269	0	37	0	0	133	600	57	79	118	0	377	0	10	0	0	16	19	623	49	354	0	0	0	10	0	12	0	8	0	31	1	0	724	9	0	0	0	0	0	0	262	0	18	13	0
0.03	slow17	1930	1722	628	29	269	0	9	151	67	0	18	213	1	55	0	7	16	0	22	1	40	48	0	0	13	0	2	10	19	0	13	0	0	0	0	0	0	0	0	1304	0	17	0	0	52	0	40	0
0.03	slow18	1930	3690	431	0	0	1	0	308	141	0	44	0	0	52	0	0	0	0	0	0	0	122	30	184	0	0	49	0	2	25	0	0	0	0	0	29	0	0	0	87	0	0	0	59	0	0	102	14
0.03	slow19	1930	4225	126	106	72	29	69	32	35	15	47	123	0	3	25	75	15	10	30	67	0	18	26	18	20	2	35	7	19	2	13	0	59	33	0	0	0	10	0	0	0	2	4	16	0	8	22	2
0.03	slow2	1930	0	71	1248	3	68	1262	58	29	284	25	17	0	62	450	65	0	89	27	328	22	20	19	48	113	39	4	256	9	58	117	0	26	0	0	2	0	111	0	0	0	2	7	0	0	9	2	5
0.03	slow20	1930	3180	535	71	75	0	0	230	23	0	69	58	0	32	20	11	5	5	35	16	84	38	35	63	7	0	30	6	1	0	0	0	31	519	0	35	0	0	0	0	0	19	0	3	0	19	11	24
0.03	slow21	1930	4023	18	119	35	29	186	57	10	12	78	6	0	4	40	79	0	0	1	5	9	10	3	17	15	1	0	11	0	21	3	0	3	0	0	16	0	9	0	0	0	5	6	12	0	9	8	7
0.03	slow3	1930	0	38	917	2	511	325	46	62	493	129	15	0	25	329	151	0	223	8	227	3	19	107	13	179	145	4	299	4	278	199	0	110	26	0	1	0	43	0	0	0	0	0	0	0	3	33	5
0.03	slow4	1930	0	12	851	1	819	548	37	44	744	52	2	0	16	290	204	1	247	7	127	0	7	75	2	184	170	3	163	4	269	143	0	62	23	0	0	0	57	0	0	0	0	2	0	0	3	8	3
0.03	slow5	1930	0	5	370	3	225	265	26	58	325	42	14	0	22	138	77	0	160	4	699	4	1	23	2	59	43	2	102	0	117	89	0	71	12	0	1	0	46	0	0	0	0	1515	0	0	1	2	0
0.03	slow6	1930	15	19	713	2	1163	367	46	71	513	101	9	1	24	224	209	1	173	7	122	3	6	119	9	132	214	2	151	2	106	142	0	70	53	0	3	0	72	0	0	0	1	3	0	0	2	4	0
0.03	slow7	1930	0	14	853	1	977	537	26	52	403	96	4	0	25	278	129	0	317	9	161	5	1	40	0	157	136	0	203	3	221	142	0	153	34	0	0	0	63	0	0	2	1	0	0	0	1	2	2
0.03	slow8	1930	0	610	0	0	0	0	0	311	0	222	211	0	0	0	0	0	0	446	0	0	1087	0	0	0	0	0	0	103	0	0	0	0	0	0	0	0	0	0	0	125	0	0	191	0	0	0	0
0.03	slow9	1930	0	534	0	368	0	0	366	385	0	420	0	0	278	0	0	0	0	366	0	115	187	509	0	0	0	0	0	64	0	1	0	0	0	0	80	0	0	0	0	76	0	0	0	0	0	26	318
[truncated: 1,883 more columns]
