# Supplementary material for: Analysis of the fecal microbiota of fast- and slow-growing rainbow trout (Oncorhynchus mykiss)
Source: BMC Genomics. 2019 Oct 29;20:788. doi: 10.1186/s12864-019-6175-2 (PMC6819385; doi:10.1186/s12864-019-6175-2)
Supplement: Supplementary file 7 — Additional file 7. Beta diversity analysis result file of the fast- and slow-growing fish using PRIMER. PRIMER was used for multivariate analysis. PERMANOVA results for fast and slow-growing fish analysis and PERMANOVA results for fish families. [file 12864_2019_6175_MOESM7_ESM.xlsx]

## Sheet: Sheet2
Beta- Diversity Measurements
Fish Growth Rate
PERMANOVA
Permutational MANOVA
Resemblance worksheet
Name: Resem2
Data type: Similarity
Selection: All
Resemblance: S17 Bray-Curtis similarity
Sums of squares type: Type III (partial)
Fixed effects sum to zero for mixed terms
Permutation method: Unrestricted permutation of raw data
Number of permutations: 999
Factors	Type	Levels
Name	Fixed	2
growth rate
PERMANOVA table of results						Unique
	df	SS	MS	Pseudo-F	P(perm)	perms
Source	1	275.44	275.44	0.47911	0.956	770
growth rate	12	6898.7	574.89
Res	13	7174.1
Total
Details of the expected mean squares (EMS) for the model	EMS
Source	1*V(Res) + 7*S(growth rate)
growth rate	1*V(Res)
Res
Construction of Pseudo-F ratio(s) from mean squares	Numerator	Denominator	Num.df	Den.df
Source	1*growth rate	1*Res	1	12
growth rate
Estimates of components of variation	Estimate	Sq.root
Source	-42.779	-6.5406
S(growth rate)	574.89	23.977
V(Res)
Beta- Diversity Measurements
Fish Family
PERMANOVA
Permutational MANOVA
Resemblance worksheet
Name: Resem2
Data type: Similarity
Selection: All
Resemblance: S17 Bray-Curtis similarity
Sums of squares type: Type III (partial)
Fixed effects sum to zero for mixed terms
Permutation method: Unrestricted permutation of raw data
Number of permutations: 999
Factors	Abbrev.	Type	Levels
Name	Fi	Fixed	4
Fish family
PERMANOVA table of results						Unique
	df	SS	MS	Pseudo-F	P(perm)	perms
Source	3	2826.7	942.23	2.1673	0.012	999
Fi	10	4347.4	434.74
Res	13	7174.1
Total
Details of the expected mean squares (EMS) for the model	EMS
Source	1*V(Res) + 3.4762*S(Fi)
Fi	1*V(Res)
Res
Construction of Pseudo-F ratio(s) from mean squares	Numerator	Denominator	Num.df	Den.df
Source	1*Fi	1*Res	3	10
Fi
Estimates of components of variation	Estimate	Sq.root
Source	145.99	12.083
S(Fi)	434.74	20.851
V(Res)
