# Supplementary material for: Analysis of the fecal microbiota of fast- and slow-growing rainbow trout (Oncorhynchus mykiss)
Source: BMC Genomics. 2019 Oct 29;20:788. doi: 10.1186/s12864-019-6175-2 (PMC6819385; doi:10.1186/s12864-019-6175-2)
Supplement: Supplementary file 8 — Additional file 8. Beta diversity analysis result file of extraction technique using PRIME. PERMANOVA result for DNA extraction comparison. [file 12864_2019_6175_MOESM8_ESM.xlsx]

## Sheet: Sheet1
Beta- Diversity Measurements
Extraction comparison : Five different extractions Comparison
PERMANOVA
Permutational MANOVA
Resemblance worksheet
Name: Resem4
Data type: Similarity
Selection: All
Resemblance: S17 Bray-Curtis similarity
Sums of squares type: Type I (sequential)
Fixed effects sum to zero for mixed terms
Permutation method: Unrestricted permutation of raw data
Number of permutations: 999
Factors
Name	Abbrev.	Type	Levels
Extraction technique	Ex	Fixed	5
PERMANOVA table of results
						Unique
Source	df	SS	MS	Pseudo-F	P(perm)	perms
Ex	4	25453	6363.3	2.4234	0.001	997
Res	9	23632	2625.8
Total	13	49085
Details of the expected mean squares (EMS) for the model
Source	EMS
Ex	1*V(Res) + 2.7857*S(Ex)
Res	1*V(Res)
Construction of Pseudo-F ratio(s) from mean squares
Source	Numerator	Denominator	Num.df	Den.df
Ex	1*Ex	1*Res	4	9
Estimates of components of variation
Source	Estimate	Sq.root
S(Ex)	1341.7	36.629
V(Res)	2625.8	51.243
Beta- Diversity Measurements
Extraction comparisons: Three different extraction comparisons
Permutational MANOVA
Resemblance worksheet
Name: Resem9
Data type: Similarity
Selection: All
Transform: Presence/absence
Resemblance: S17 Bray-Curtis similarity
Sums of squares type: Type III (partial)
Fixed effects sum to zero for mixed terms
Permutation method: Unrestricted permutation of raw data
Number of permutations: 999
Factors
Name	Abbrev.	Type	Levels
Extraction technique	Ex	Random	3
PERMANOVA table of results
						Unique
Source	df	SS	MS	Pseudo-F	P(perm)	perms
Ex	2	32701	16350	10.467	0.001	997
Res	40	62484	1562.1
Total	42	95184
Details of the expected mean squares (EMS) for the model
Source	EMS
Ex	1*V(Res) + 14.326*V(Ex)
Res	1*V(Res)
Construction of Pseudo-F ratio(s) from mean squares
Source	Numerator	Denominator	Num.df	Den.df
Ex	1*Ex	1*Res	2	40
Estimates of components of variation
Source	Estimate	Sq.root
V(Ex)	1032.3	32.129
V(Res)	1562.1	39.523
V(Res)	574.89	23.977
