# Supplementary material for: Analysis of the fecal microbiota of fast- and slow-growing rainbow trout (Oncorhynchus mykiss)
Source: BMC Genomics. 2019 Oct 29;20:788. doi: 10.1186/s12864-019-6175-2 (PMC6819385; doi:10.1186/s12864-019-6175-2)
Supplement: Supplementary file 9 — Additional file 9. _a and 9_b. Mothur taxonomy file. a) Fast- and slow-growing fecal analysis taxonomy file Extraction techniques taxonomy file. Data in taxonomy file contains the taxa information of OTUs that matched with the Silva database. [file 12864_2019_6175_MOESM9_ESM.zip]

Archive with 2 entries (2 files):
- Additional file 9_b.xlsx
- Additional file 9_a.xlsx
