# Supplementary material for: Analysis of the fecal microbiota of fast- and slow-growing rainbow trout (Oncorhynchus mykiss)
Source: BMC Genomics. 2019 Oct 29;20:788. doi: 10.1186/s12864-019-6175-2 (PMC6819385; doi:10.1186/s12864-019-6175-2)
Supplement: Supplementary file 9 — Additional file 9. _a and 9_b. Mothur taxonomy file. a) Fast- and slow-growing fecal analysis taxonomy file Extraction techniques taxonomy file. Data in taxonomy file contains the taxa information of OTUs that matched with the Silva database. [file 12864_2019_6175_MOESM9_ESM.zip › Additional file 9_b.xlsx]

## Sheet: Sheet1
OTU	Size	Taxonomy
Otu0001	16612	Bacteria(100);Firmicutes(100);Clostridia(100);Clostridiales(100);Peptostreptococcaceae(100);Peptostreptococcus(100);
Otu0002	13582	Bacteria(100);Firmicutes(100);Bacilli(100);Lactobacillales(100);Streptococcaceae(100);Lactococcus(100);
Otu0003	10560	Bacteria(100);Actinobacteria(100);Actinobacteria_unclassified(100);Actinobacteria_unclassified(100);Actinobacteria_unclassified(100);Actinobacteria_unclassified(100);
Otu0004	9569	Bacteria(100);Bacteroidetes(100);Bacteroidia(100);Flavobacteriales(100);Flavobacteriaceae(100);Flavobacterium(100);
Otu0005	6935	Bacteria(100);Proteobacteria(100);Gammaproteobacteria(100);Betaproteobacteriales(100);Burkholderiaceae(100);Achromobacter(93);
Otu0006	6070	Bacteria(100);Actinobacteria(100);Coriobacteriia(100);Coriobacteriales(100);Coriobacteriales_Incertae_Sedis(100);Coriobacteriales_Incertae_Sedis_unclassified(100);
Otu0007	5689	Bacteria(100);Proteobacteria(100);Gammaproteobacteria(100);Betaproteobacteriales(100);Burkholderiaceae(100);Burkholderiaceae_unclassified(100);
Otu0008	4288	Bacteria(100);Firmicutes(100);Clostridia(100);Clostridiales(100);Family_XI(100);Peptoniphilus(100);
Otu0009	4103	Bacteria(100);Firmicutes(100);Bacilli(100);Lactobacillales(100);Streptococcaceae(100);Lactococcus(100);
Otu0010	4035	Bacteria(100);Firmicutes(100);Bacilli(100);Lactobacillales(100);Streptococcaceae(100);Streptococcaceae_unclassified(97);
Otu0011	3889	Bacteria(100);Proteobacteria(100);Alphaproteobacteria(100);Rhizobiales(100);Xanthobacteraceae(100);Bradyrhizobium(93);
Otu0012	3882	Bacteria(100);Firmicutes(100);Clostridia(100);Clostridiales(100);Family_XI(100);Peptoniphilus(100);
Otu0013	2556	Bacteria(100);Firmicutes(100);Clostridia(100);Clostridiales(100);Peptostreptococcaceae(100);Romboutsia(100);
Otu0014	2288	Bacteria(100);Bacteroidetes(100);Bacteroidia(100);Flavobacteriales(100);Flavobacteriaceae(100);Flavobacterium(100);
Otu0015	2112	Bacteria(100);Proteobacteria(100);Gammaproteobacteria(100);Betaproteobacteriales(100);Burkholderiaceae(100);Massilia(99);
Otu0016	2079	Bacteria(100);Bacteroidetes(100);Bacteroidia(100);Bacteroidales(100);Prevotellaceae(100);Prevotella_9(100);
Otu0017	2021	Bacteria(100);Proteobacteria(100);Alphaproteobacteria(100);Rhizobiales(100);Rhizobiaceae(100);Allorhizobium-Neorhizobium-Pararhizobium-Rhizobium(90);
Otu0018	1929	Bacteria(100);Bacteroidetes(100);Bacteroidia(100);Flavobacteriales(100);Weeksellaceae(100);Empedobacter(100);
Otu0019	1566	Bacteria(100);Firmicutes(100);Clostridia(100);Clostridiales(100);Peptostreptococcaceae(100);Peptostreptococcus(100);
Otu0020	1356	Bacteria(100);Bacteroidetes(100);Bacteroidia(100);Bacteroidales(100);Porphyromonadaceae(100);Porphyromonas(100);
Otu0021	1302	Bacteria(100);Proteobacteria(100);Gammaproteobacteria(100);Betaproteobacteriales(100);Burkholderiaceae(100);Lautropia(100);
Otu0022	1256	Bacteria(100);Proteobacteria(100);Gammaproteobacteria(100);Pasteurellales(100);Pasteurellaceae(100);Haemophilus(93);
Otu0023	1256	Bacteria(100);Proteobacteria(100);Alphaproteobacteria(100);Rhodobacterales(100);Rhodobacteraceae(100);Paracoccus(89);
Otu0024	1237	Bacteria(100);Fusobacteria(100);Fusobacteriia(100);Fusobacteriales(100);Leptotrichiaceae(100);Leptotrichia(100);
Otu0025	1158	Bacteria(100);Bacteroidetes(100);Bacteroidia(100);Bacteroidales(100);Prevotellaceae(100);Prevotella_2(100);
Otu0026	1101	Bacteria(100);Bacteria_unclassified(100);Bacteria_unclassified(100);Bacteria_unclassified(100);Bacteria_unclassified(100);Bacteria_unclassified(100);
Otu0027	1056	Bacteria(100);Firmicutes(100);Clostridia(100);Clostridiales(100);Family_XI(100);Peptoniphilus(100);
Otu0028	967	Bacteria(100);Proteobacteria(100);Gammaproteobacteria(100);Betaproteobacteriales(100);Burkholderiaceae(100);Burkholderia-Caballeronia-Paraburkholderia(98);
Otu0029	966	Bacteria(100);Fusobacteria(100);Fusobacteriia(100);Fusobacteriales(100);Fusobacteriaceae(100);Fusobacterium(100);
Otu0030	937	Bacteria(100);Proteobacteria(100);Gammaproteobacteria(100);Pasteurellales(100);Pasteurellaceae(100);Aggregatibacter(91);
Otu0031	917	Bacteria(100);Proteobacteria(100);Gammaproteobacteria(100);Betaproteobacteriales(100);Neisseriaceae(100);uncultured(100);
Otu0032	892	Bacteria(100);Proteobacteria(100);Gammaproteobacteria(100);Betaproteobacteriales(100);Burkholderiaceae(100);Burkholderia-Caballeronia-Paraburkholderia(98);
Otu0033	891	Bacteria(100);Firmicutes(100);Clostridia(100);Clostridiales(100);Family_XIII(100);Family_XIII_unclassified(94);
Otu0034	866	Bacteria(100);Bacteroidetes(100);Bacteroidia(100);Flavobacteriales(100);Flavobacteriaceae(100);Capnocytophaga(100);
Otu0035	780	Bacteria(100);Firmicutes(100);Clostridia(100);Clostridiales(100);Peptostreptococcaceae(100);Peptostreptococcus(100);
Otu0036	752	Bacteria(100);Proteobacteria(100);Alphaproteobacteria(100);Rhodobacterales(100);Rhodobacteraceae(100);Rhodobacteraceae_unclassified(69);
Otu0037	742	Bacteria(100);Firmicutes(100);Clostridia(100);Clostridiales(100);Clostridiaceae_1(100);Clostridium_sensu_stricto_1(96);
Otu0038	736	Bacteria(100);Firmicutes(100);Bacilli(100);Bacillales(100);Family_XI(100);Gemella(100);
Otu0039	716	Bacteria(100);Firmicutes(100);Clostridia(100);Clostridiales(100);Family_XI(100);Gallicola(100);
Otu0040	700	Bacteria(100);Firmicutes(100);Clostridia(100);Clostridiales(100);Family_XI(100);Peptoniphilus(100);
Otu0041	650	Bacteria(100);Proteobacteria(100);Gammaproteobacteria(100);Pseudomonadales(100);Moraxellaceae(100);Acinetobacter(100);
Otu0042	609	Bacteria(100);Firmicutes(100);Clostridia(100);Clostridiales(100);Family_XIII(100);Family_XIII_ge(94);
Otu0043	576	Bacteria(100);Bacteroidetes(100);Bacteroidia(100);Flavobacteriales(100);Flavobacteriaceae(100);Capnocytophaga(100);
Otu0044	554	Bacteria(100);Bacteroidetes(100);Bacteroidia(100);Flavobacteriales(100);Weeksellaceae(100);Cloacibacterium(100);
Otu0045	525	Bacteria(100);Firmicutes(100);Bacilli(100);Lactobacillales(100);Streptococcaceae(100);Streptococcaceae_unclassified(95);
Otu0046	524	Bacteria(100);Firmicutes(100);Clostridia(100);Clostridiales(100);Clostridiaceae_1(100);Clostridium_sensu_stricto_1(100);
Otu0047	514	Bacteria(100);Bacteroidetes(100);Bacteroidia(100);Sphingobacteriales(100);Sphingobacteriaceae(100);Pedobacter(99);
Otu0048	504	Bacteria(100);Proteobacteria(100);Gammaproteobacteria(100);Pseudomonadales(100);Pseudomonadaceae(100);Pseudomonas(100);
Otu0049	479	Bacteria(100);Firmicutes(100);Erysipelotrichia(100);Erysipelotrichales(100);Erysipelotrichaceae(100);Holdemanella(100);
Otu0050	463	Bacteria(100);Firmicutes(100);Bacilli(100);Lactobacillales(100);Streptococcaceae(100);Streptococcaceae_unclassified(90);
Otu0051	457	Bacteria(100);Firmicutes(100);Clostridia(100);Clostridiales(100);Clostridiaceae_1(100);Clostridium_sensu_stricto_7(100);
Otu0052	445	Bacteria(100);Proteobacteria(100);Gammaproteobacteria(100);Betaproteobacteriales(100);Burkholderiaceae(100);Ralstonia(100);
Otu0053	439	Bacteria(100);Proteobacteria(100);Alphaproteobacteria(100);Rhizobiales(100);Beijerinckiaceae(100);Methylobacterium(100);
Otu0054	438	Bacteria(100);Proteobacteria(100);Alphaproteobacteria(100);Caulobacterales(100);Caulobacteraceae(100);Brevundimonas(95);
Otu0055	418	Bacteria(100);Proteobacteria(100);Gammaproteobacteria(100);Pseudomonadales(100);Moraxellaceae(100);Acinetobacter(100);
Otu0056	404	Bacteria(100);Proteobacteria(100);Alphaproteobacteria(100);Rhizobiales(100);Beijerinckiaceae(100);Methylobacterium(100);
Otu0057	403	Bacteria(100);Bacteroidetes(100);Bacteroidia(100);Bacteroidales(100);Prevotellaceae(100);Prevotella(100);
Otu0058	388	Bacteria(100);Proteobacteria(100);Gammaproteobacteria(100);Betaproteobacteriales(100);Burkholderiaceae(100);Tepidimonas(100);
Otu0059	377	Bacteria(100);Proteobacteria(100);Gammaproteobacteria(100);Pasteurellales(100);Pasteurellaceae(100);Haemophilus(80);
Otu0060	367	Bacteria(100);Proteobacteria(100);Gammaproteobacteria(100);Betaproteobacteriales(100);Burkholderiaceae(100);Burkholderia-Caballeronia-Paraburkholderia(100);
Otu0061	360	Bacteria(100);Bacteroidetes(100);Bacteroidia(100);Cytophagales(100);Cytophagales_unclassified(100);Cytophagales_unclassified(100);
Otu0062	341	Bacteria(100);Fusobacteria(100);Fusobacteriia(100);Fusobacteriales(100);Leptotrichiaceae(100);Leptotrichia(100);
Otu0063	336	Bacteria(100);Proteobacteria(100);Alphaproteobacteria(100);Rhodobacterales(100);Rhodobacteraceae(100);Paracoccus(87);
Otu0064	336	Bacteria(100);Bacteroidetes(100);Bacteroidia(100);Sphingobacteriales(100);Sphingobacteriaceae(100);Sphingobacterium(100);
Otu0065	334	Bacteria(100);Proteobacteria(100);Alphaproteobacteria(100);Rhizobiales(100);Rhizobiaceae(100);Ochrobactrum(93);
Otu0066	313	Bacteria(100);Bacteroidetes(100);Bacteroidia(100);Flavobacteriales(100);Weeksellaceae(100);Elizabethkingia(100);
Otu0067	311	Bacteria(100);Bacteroidetes(100);Bacteroidia(100);Bacteroidales(100);Tannerellaceae(100);Tannerella(100);
Otu0068	300	Bacteria(100);Firmicutes(100);Clostridia(100);Clostridiales(100);Peptostreptococcaceae(100);Intestinibacter(100);
Otu0069	297	Bacteria(100);Firmicutes(100);Clostridia(100);Clostridiales(100);Clostridiaceae_1(100);Clostridium_sensu_stricto_7(100);
Otu0070	296	Bacteria(100);Proteobacteria(100);Gammaproteobacteria(100);Pasteurellales(100);Pasteurellaceae(100);Haemophilus(82);
Otu0071	291	Bacteria(100);Bacteroidetes(100);Bacteroidia(100);Flavobacteriales(100);Flavobacteriaceae(100);Capnocytophaga(100);
Otu0072	276	Bacteria(100);Proteobacteria(100);Gammaproteobacteria(100);Betaproteobacteriales(100);Burkholderiaceae(100);Burkholderiaceae_unclassified(100);
Otu0073	262	Bacteria(100);Bacteroidetes(100);Bacteroidia(100);Bacteroidales(100);Prevotellaceae(100);Alloprevotella(100);
Otu0074	257	Bacteria(100);Firmicutes(100);Bacilli(100);Lactobacillales(100);Streptococcaceae(100);Streptococcaceae_unclassified(96);
Otu0075	256	Bacteria(100);Proteobacteria(100);Gammaproteobacteria(100);Enterobacteriales(100);Enterobacteriaceae(100);Enterobacteriaceae_unclassified(66);
Otu0076	246	Bacteria(100);Deinococcus-Thermus(100);Deinococci(100);Deinococcales(100);Deinococcaceae(100);Deinococcus(100);
Otu0077	242	Bacteria(100);Firmicutes(100);Clostridia(100);Clostridiales(100);Family_XI(100);Peptoniphilus(100);
Otu0078	237	Bacteria(100);Fusobacteria(100);Fusobacteriia(100);Fusobacteriales(100);Leptotrichiaceae(100);Leptotrichia(100);
Otu0079	237	Bacteria(100);Proteobacteria(100);Gammaproteobacteria(100);Pasteurellales(100);Pasteurellaceae(100);Pasteurella(98);
Otu0080	236	Bacteria(100);Bacteroidetes(100);Bacteroidia(100);Flavobacteriales(100);Weeksellaceae(100);Empedobacter(100);
Otu0081	233	Bacteria(100);Firmicutes(100);Bacilli(100);Lactobacillales(100);Streptococcaceae(100);Streptococcus(58);
Otu0082	222	Bacteria(100);Proteobacteria(100);Gammaproteobacteria(100);Betaproteobacteriales(100);Burkholderiaceae(100);Acidovorax(94);
Otu0083	215	Bacteria(100);Proteobacteria(100);Alphaproteobacteria(100);Rhizobiales(100);Beijerinckiaceae(100);Microvirga(100);
Otu0084	214	Bacteria(100);Proteobacteria(100);Gammaproteobacteria(100);Betaproteobacteriales(100);Burkholderiaceae(100);Delftia(100);
Otu0085	212	Bacteria(100);Proteobacteria(100);Alphaproteobacteria(100);Rhizobiales(100);Rhizobiaceae(100);Phyllobacterium(99);
Otu0086	208	Bacteria(100);Proteobacteria(100);Alphaproteobacteria(100);Rhizobiales(100);Xanthobacteraceae(100);Afipia(99);
Otu0087	204	Bacteria(100);Proteobacteria(100);Alphaproteobacteria(100);Rhizobiales(100);Beijerinckiaceae(100);Methylobacterium(100);
Otu0088	203	Bacteria(100);Firmicutes(100);Bacilli(100);Lactobacillales(100);Streptococcaceae(100);Lactococcus(97);
Otu0089	198	Bacteria(100);Proteobacteria(100);Alphaproteobacteria(100);Rhodobacterales(100);Rhodobacteraceae(100);Paracoccus(95);
Otu0090	197	Bacteria(100);Proteobacteria(100);Alphaproteobacteria(100);Rhodobacterales(100);Rhodobacteraceae(100);Rhodobacteraceae_unclassified(100);
Otu0091	196	Bacteria(100);Proteobacteria(100);Alphaproteobacteria(100);Rhizobiales(100);Rhizobiaceae(100);Rhizobiaceae_unclassified(100);
Otu0092	195	Bacteria(100);Fusobacteria(100);Fusobacteriia(100);Fusobacteriales(100);Fusobacteriaceae(100);Fusobacterium(100);
Otu0093	195	Bacteria(100);Bacteroidetes(100);Bacteroidia(100);Flavobacteriales(100);Flavobacteriaceae(100);Capnocytophaga(100);
Otu0094	194	Bacteria(100);Firmicutes(100);Bacilli(100);Lactobacillales(100);Streptococcaceae(100);Streptococcus(100);
Otu0095	192	Bacteria(100);Actinobacteria(100);Coriobacteriia(100);Coriobacteriales(100);Coriobacteriales_unclassified(100);Coriobacteriales_unclassified(100);
Otu0096	191	Bacteria(100);Firmicutes(100);Bacilli(100);Lactobacillales(100);Streptococcaceae(100);Streptococcus(63);
Otu0097	180	Bacteria(100);Proteobacteria(100);Alphaproteobacteria(100);Rhizobiales(100);Rhizobiaceae(100);Ensifer(95);
Otu0098	175	Bacteria(100);Bacteroidetes(100);Bacteroidia(100);Flavobacteriales(100);Flavobacteriaceae(100);Flavobacterium(100);
Otu0099	174	Bacteria(100);Firmicutes(100);Clostridia(100);Clostridiales(100);Clostridiales_unclassified(100);Clostridiales_unclassified(100);
Otu0100	173	Bacteria(100);Bacteria_unclassified(100);Bacteria_unclassified(100);Bacteria_unclassified(100);Bacteria_unclassified(100);Bacteria_unclassified(100);
Otu0101	173	Bacteria(100);Proteobacteria(100);Gammaproteobacteria(100);Betaproteobacteriales(100);Burkholderiaceae(100);Pelomonas(68);
Otu0102	171	Bacteria(100);Firmicutes(100);Clostridia(100);Clostridiales(100);Family_XI(100);Anaerococcus(100);
Otu0103	169	Bacteria(100);Bacteroidetes(100);Bacteroidia(100);Flavobacteriales(100);Weeksellaceae(100);Chryseobacterium(100);
Otu0104	169	Bacteria(100);Bacteroidetes(100);Bacteroidia(100);Flavobacteriales(100);Flavobacteriaceae(100);Capnocytophaga(100);
Otu0105	169	Bacteria(100);Firmicutes(100);Clostridia(100);Clostridiales(100);Family_XI(100);Anaerococcus(100);
Otu0106	168	Bacteria(100);Proteobacteria(100);Alphaproteobacteria(100);Rhizobiales(100);Rhizobiaceae(100);Rhizobiaceae_unclassified(100);
Otu0107	166	Bacteria(100);Firmicutes(100);Erysipelotrichia(100);Erysipelotrichales(100);Erysipelotrichaceae(100);Catenibacterium(100);
Otu0108	164	Bacteria(100);Proteobacteria(100);Alphaproteobacteria(100);Rhizobiales(100);Beijerinckiaceae(100);Microvirga(100);
Otu0109	163	Bacteria(100);Proteobacteria(100);Gammaproteobacteria(100);Betaproteobacteriales(100);Burkholderiaceae(100);Herbaspirillum(96);
Otu0110	157	Bacteria(100);Proteobacteria(100);Alphaproteobacteria(100);Caulobacterales(100);Caulobacteraceae(100);Brevundimonas(99);
Otu0111	157	Bacteria(100);Bacteroidetes(100);Bacteroidia(100);Chitinophagales(100);Chitinophagaceae(100);Chitinophagaceae_unclassified(100);
Otu0112	157	Bacteria(100);Proteobacteria(100);Alphaproteobacteria(100);Rhizobiales(100);Hyphomicrobiaceae(100);Hyphomicrobiaceae_unclassified(99);
Otu0113	150	Bacteria(100);Firmicutes(100);Clostridia(100);Clostridiales(100);Ruminococcaceae(100);Ruminococcaceae_UCG-014(100);
Otu0114	148	Bacteria(100);Firmicutes(100);Bacilli(100);Lactobacillales(100);Lactobacillales_unclassified(100);Lactobacillales_unclassified(100);
Otu0115	148	Bacteria(100);Firmicutes(100);Clostridia(100);Clostridiales(100);Peptostreptococcaceae(100);Paeniclostridium(84);
Otu0116	147	Bacteria(100);Fusobacteria(100);Fusobacteriia(100);Fusobacteriales(100);Leptotrichiaceae(100);Leptotrichia(100);
Otu0117	145	Bacteria(100);Proteobacteria(100);Alphaproteobacteria(100);Tistrellales(100);Geminicoccaceae(100);Candidatus_Alysiosphaera(100);
Otu0118	145	Bacteria(100);Firmicutes(100);Clostridia(100);Clostridiales(100);Clostridiaceae_1(100);Clostridium_sensu_stricto_15(100);
Otu0119	142	Bacteria(100);Fusobacteria(100);Fusobacteriia(100);Fusobacteriales(100);Fusobacteriaceae(100);Fusobacterium(100);
Otu0120	138	Bacteria(100);Firmicutes(100);Bacilli(100);Lactobacillales(100);Streptococcaceae(100);Streptococcaceae_unclassified(96);
Otu0121	138	Bacteria(100);Firmicutes(100);Clostridia(100);Clostridiales(100);Clostridiaceae_1(100);Hathewaya(100);
Otu0122	137	Bacteria(100);Bacteroidetes(100);Bacteroidia(100);Bacteroidales(100);Prevotellaceae(100);Alloprevotella(100);
Otu0123	135	Bacteria(100);Actinobacteria(100);Coriobacteriia(100);Coriobacteriales(100);Coriobacteriales_unclassified(100);Coriobacteriales_unclassified(100);
Otu0124	135	Bacteria(100);Firmicutes(100);Bacilli(100);Lactobacillales(100);Streptococcaceae(100);Streptococcaceae_unclassified(86);
Otu0125	135	Bacteria(100);Proteobacteria(100);Alphaproteobacteria(100);Rhizobiales(100);Beijerinckiaceae(100);Bosea(100);
Otu0126	133	Bacteria(100);Proteobacteria(100);Alphaproteobacteria(100);Rhizobiales(100);Rhizobiales_Incertae_Sedis(94);Phreatobacter(94);
Otu0127	131	Bacteria(100);Bacteroidetes(100);Bacteroidia(100);Flavobacteriales(100);Weeksellaceae(100);Chryseobacterium(100);
Otu0128	130	Bacteria(100);Firmicutes(100);Bacilli(100);Lactobacillales(100);Lactobacillales_unclassified(100);Lactobacillales_unclassified(100);
Otu0129	128	Bacteria(100);Proteobacteria(100);Alphaproteobacteria(100);Caulobacterales(100);Caulobacteraceae(100);Brevundimonas(100);
Otu0130	127	Bacteria(100);Bacteroidetes(100);Bacteroidia(100);Bacteroidales(100);Paludibacteraceae(100);F0058(100);
Otu0131	125	Bacteria(100);Bacteroidetes(100);Bacteroidia(100);Bacteroidales(100);Paludibacteraceae(100);Paludibacter(100);
Otu0132	124	Bacteria(100);Bacteroidetes(100);Bacteroidia(100);Bacteroidales(100);Prevotellaceae(100);Prevotella_7(100);
Otu0133	122	Bacteria(100);Firmicutes(100);Bacilli(100);Lactobacillales(100);Streptococcaceae(100);Streptococcus(100);
Otu0134	122	Bacteria(100);Proteobacteria(100);Gammaproteobacteria(100);Pasteurellales(100);Pasteurellaceae(100);Actinobacillus(94);
Otu0135	121	Bacteria(100);Proteobacteria(100);Gammaproteobacteria(100);Betaproteobacteriales(100);Burkholderiaceae(100);Burkholderiaceae_unclassified(100);
Otu0136	119	Bacteria(100);Actinobacteria(100);Coriobacteriia(100);Coriobacteriales(100);Coriobacteriaceae(100);Collinsella(100);
Otu0137	118	Bacteria(100);Proteobacteria(100);Gammaproteobacteria(100);Cardiobacteriales(100);Cardiobacteriaceae(100);Cardiobacterium(100);
Otu0138	116	Bacteria(100);Proteobacteria(100);Gammaproteobacteria(100);Betaproteobacteriales(100);Burkholderiaceae(100);Duganella(92);
Otu0139	113	Bacteria(100);Bacteroidetes(100);Bacteroidia(100);Flavobacteriales(100);Weeksellaceae(100);Chryseobacterium(100);
Otu0140	110	Bacteria(100);Fusobacteria(100);Fusobacteriia(100);Fusobacteriales(100);Fusobacteriaceae(100);Fusobacterium(100);
Otu0141	109	Bacteria(100);Bacteroidetes(100);Bacteroidia(100);Sphingobacteriales(100);Sphingobacteriaceae(100);Sphingobacterium(100);
Otu0142	107	Bacteria(100);Bacteroidetes(100);Bacteroidia(100);Flavobacteriales(100);Weeksellaceae(100);Bergeyella(100);
Otu0143	107	Bacteria(100);Bacteroidetes(100);Bacteroidia(100);Cytophagales(100);Spirosomaceae(100);Dyadobacter(100);
Otu0144	106	Bacteria(100);Firmicutes(100);Firmicutes_unclassified(100);Firmicutes_unclassified(100);Firmicutes_unclassified(100);Firmicutes_unclassified(100);
Otu0145	101	Bacteria(100);Firmicutes(100);Clostridia(100);Clostridiales(100);Peptostreptococcaceae(100);Paraclostridium(90);
Otu0146	100	Bacteria(100);Bacteroidetes(100);Bacteroidia(100);Flavobacteriales(100);Weeksellaceae(100);Chryseobacterium(100);
Otu0147	100	Bacteria(100);Firmicutes(100);Bacilli(100);Lactobacillales(100);Streptococcaceae(100);Streptococcus(100);
Otu0148	98	Bacteria(100);Firmicutes(100);Clostridia(100);Clostridiales(100);Family_XI(100);Murdochiella(100);
Otu0149	98	Bacteria(100);Firmicutes(100);Bacilli(100);Lactobacillales(100);Streptococcaceae(100);Streptococcus(63);
Otu0150	97	Bacteria(100);Firmicutes(100);Clostridia(100);Clostridiales(100);Family_XI(100);Tissierella(99);
Otu0151	95	Bacteria(100);Deinococcus-Thermus(100);Deinococci(100);Deinococcales(100);Deinococcaceae(100);Deinococcus(100);
Otu0152	95	Bacteria(100);Proteobacteria(100);Gammaproteobacteria(100);Pseudomonadales(100);Pseudomonadaceae(100);Pseudomonas(97);
Otu0153	93	Bacteria(100);Proteobacteria(100);Alphaproteobacteria(100);Rhizobiales(100);Xanthobacteraceae(100);Xanthobacteraceae_unclassified(100);
Otu0154	92	Bacteria(100);Proteobacteria(100);Alphaproteobacteria(100);Caulobacterales(100);Caulobacteraceae(100);Phenylobacterium(100);
Otu0155	90	Bacteria(100);Proteobacteria(100);Alphaproteobacteria(100);Rhizobiales(100);Rhizobiaceae(100);Rhizobiaceae_unclassified(99);
Otu0156	90	Bacteria(100);Firmicutes(100);Clostridia(100);Clostridiales(100);Lachnospiraceae(93);Lachnospiraceae_unclassified(93);
Otu0157	89	Bacteria(100);Firmicutes(100);Clostridia(100);Clostridiales(100);Family_XI(100);Peptoniphilus(100);
Otu0158	85	Bacteria(100);Bacteroidetes(100);Bacteroidia(100);Bacteroidales(100);Prevotellaceae(100);Prevotella_7(100);
Otu0159	84	Bacteria(100);Firmicutes(100);Bacilli(100);Lactobacillales(100);Streptococcaceae(100);Streptococcus(100);
Otu0160	83	Bacteria(100);Bacteroidetes(100);Bacteroidia(100);Bacteroidales(100);Bacteroidaceae(100);Bacteroides(100);
Otu0161	82	Bacteria(100);Firmicutes(100);Clostridia(100);Clostridiales(100);Family_XIII(100);Family_XIII_unclassified(100);
Otu0162	80	Bacteria(100);Actinobacteria(100);Actinobacteria_unclassified(100);Actinobacteria_unclassified(100);Actinobacteria_unclassified(100);Actinobacteria_unclassified(100);
Otu0163	77	Bacteria(100);Deinococcus-Thermus(100);Deinococci(100);Deinococcales(100);Deinococcaceae(100);Deinococcus(100);
Otu0164	76	Bacteria(100);Bacteroidetes(100);Bacteroidia(100);Bacteroidales(100);Bacteroidaceae(100);Bacteroides(100);
Otu0165	76	Bacteria(100);Firmicutes(100);Clostridia(100);Clostridiales(100);Lachnospiraceae(100);Lachnospiraceae_unclassified(100);
Otu0166	75	Bacteria(100);Bacteroidetes(100);Bacteroidia(100);Bacteroidales(100);Muribaculaceae(100);Muribaculaceae_ge(100);
Otu0167	74	Bacteria(100);Proteobacteria(100);Alphaproteobacteria(100);Rhizobiales(100);Rhizobiaceae(100);Pseudochrobactrum(100);
Otu0168	73	Bacteria(100);Bacteroidetes(100);Bacteroidia(100);Flavobacteriales(100);Flavobacteriaceae(100);Flavobacterium(100);
Otu0169	73	Bacteria(100);Actinobacteria(100);Actinobacteria(100);Actinomycetales(100);Actinomycetaceae(100);Flaviflexus(100);
Otu0170	72	Bacteria(100);Firmicutes(100);Clostridia(100);Clostridiales(100);Family_XIII(100);Family_XIII_unclassified(98);
Otu0171	72	Bacteria(100);Proteobacteria(100);Gammaproteobacteria(100);Betaproteobacteriales(100);Burkholderiaceae(100);Undibacterium(95);
Otu0172	68	Bacteria(100);Actinobacteria(100);Coriobacteriia(100);Coriobacteriales(100);Atopobiaceae(53);Atopobiaceae_unclassified(53);
Otu0173	67	Bacteria(100);Proteobacteria(100);Alphaproteobacteria(100);Rhizobiales(100);Beijerinckiaceae(100);Beijerinckiaceae_unclassified(100);
Otu0174	66	Bacteria(100);Firmicutes(100);Bacilli(100);Lactobacillales(100);Streptococcaceae(100);Streptococcus(54);
Otu0175	66	Bacteria(100);Bacteroidetes(100);Bacteroidia(100);Bacteroidales(100);Porphyromonadaceae(100);Porphyromonas(100);
Otu0176	65	Bacteria(100);Actinobacteria(100);Coriobacteriia(100);Coriobacteriales(100);Coriobacteriales_unclassified(100);Coriobacteriales_unclassified(100);
Otu0177	65	Bacteria(100);Firmicutes(100);Erysipelotrichia(100);Erysipelotrichales(100);Erysipelotrichaceae(100);Faecalicoccus(100);
Otu0178	65	Bacteria(100);Bacteroidetes(100);Bacteroidia(100);Flavobacteriales(100);Flavobacteriaceae(100);Capnocytophaga(100);
Otu0179	64	Bacteria(100);Firmicutes(100);Bacilli(100);Bacillales(100);Bacillaceae(99);Bacillaceae_unclassified(99);
Otu0180	63	Bacteria(100);Firmicutes(100);Clostridia(100);Clostridiales(100);Family_XIII(100);S5-A14a(100);
Otu0181	63	Bacteria(100);Bacteroidetes(100);Bacteroidia(100);Bacteroidales(100);Prevotellaceae(100);Alloprevotella(100);
Otu0182	62	Bacteria(100);Firmicutes(100);Erysipelotrichia(100);Erysipelotrichales(100);Erysipelotrichaceae(100);Erysipelatoclostridium(100);
Otu0183	61	Bacteria(100);Firmicutes(100);Clostridia(100);Clostridiales(100);Family_XI(100);Anaerococcus(100);
Otu0184	60	Bacteria(100);Firmicutes(100);Clostridia(100);Clostridiales(100);Family_XI(100);Tepidimicrobium(100);
Otu0185	58	Bacteria(100);Firmicutes(100);Clostridia(100);Clostridiales(100);Peptostreptococcaceae(100);Peptoanaerobacter(100);
Otu0186	53	Bacteria(100);Proteobacteria(100);Alphaproteobacteria(100);Reyranellales(100);Reyranellaceae(100);Reyranella(100);
Otu0187	53	Bacteria(100);Firmicutes(100);Negativicutes(100);Selenomonadales(100);Veillonellaceae(100);Veillonella(100);
Otu0188	52	Bacteria(100);Proteobacteria(100);Gammaproteobacteria(100);Enterobacteriales(100);Enterobacteriaceae(100);Escherichia-Shigella(79);
Otu0189	50	Bacteria(100);Bacteroidetes(100);Bacteroidia(100);Bacteroidales(100);Bacteroidaceae(100);Bacteroides(100);
Otu0190	49	Bacteria(100);Proteobacteria(100);Gammaproteobacteria(100);Betaproteobacteriales(100);Burkholderiaceae(100);Verticia(98);
Otu0191	48	Bacteria(100);Firmicutes(100);Erysipelotrichia(100);Erysipelotrichales(100);Erysipelotrichaceae(100);Turicibacter(100);
Otu0192	48	Bacteria(100);Proteobacteria(100);Alphaproteobacteria(100);Rhizobiales(100);Rhizobiales_unclassified(100);Rhizobiales_unclassified(100);
Otu0193	48	Bacteria(100);Bacteroidetes(100);Bacteroidia(100);Cytophagales(100);Hymenobacteraceae(100);Hymenobacter(100);
Otu0194	48	Bacteria(100);Bacteroidetes(100);Bacteroidia(100);Flavobacteriales(100);Weeksellaceae(100);Chryseobacterium(100);
Otu0195	48	Bacteria(100);Firmicutes(100);Bacilli(100);Lactobacillales(100);Streptococcaceae(100);Streptococcus(100);
Otu0196	47	Bacteria(100);Bacteria_unclassified(100);Bacteria_unclassified(100);Bacteria_unclassified(100);Bacteria_unclassified(100);Bacteria_unclassified(100);
Otu0197	47	Bacteria(100);Bacteroidetes(100);Bacteroidia(100);Bacteroidales(100);Bacteroidaceae(75);Bacteroides(75);
Otu0198	47	Bacteria(100);Firmicutes(100);Erysipelotrichia(100);Erysipelotrichales(100);Erysipelotrichaceae(100);Erysipelatoclostridium(90);
Otu0199	46	Bacteria(100);Actinobacteria(100);Actinobacteria_unclassified(100);Actinobacteria_unclassified(100);Actinobacteria_unclassified(100);Actinobacteria_unclassified(100);
Otu0200	45	Bacteria(100);Firmicutes(100);Clostridia(100);Clostridiales(100);Peptostreptococcaceae(100);Peptostreptococcus(100);
Otu0201	45	Bacteria(100);Firmicutes(100);Bacilli(100);Bacillales(100);Family_XI(100);Gemella(100);
Otu0202	44	Bacteria(100);Proteobacteria(100);Gammaproteobacteria(100);Betaproteobacteriales(100);Neisseriaceae(100);Neisseriaceae_unclassified(96);
Otu0203	43	Bacteria(100);Bacteroidetes(100);Bacteroidia(100);Cytophagales(100);Hymenobacteraceae(100);Adhaeribacter(100);
Otu0204	43	Bacteria(100);Firmicutes(100);Erysipelotrichia(100);Erysipelotrichales(100);Erysipelotrichaceae(100);Erysipelatoclostridium(100);
Otu0205	43	Bacteria(100);Firmicutes(100);Clostridia(100);Clostridiales(100);Family_XI(100);Family_XI_unclassified(84);
Otu0206	42	Bacteria(100);Firmicutes(100);Clostridia(100);Clostridiales(100);Family_XI(100);Anaerosalibacter(100);
Otu0207	42	Bacteria(100);Bacteroidetes(100);Bacteroidia(100);Bacteroidales(100);Prevotellaceae(100);Prevotella_9(100);
Otu0208	41	Bacteria(100);Firmicutes(100);Clostridia(100);Clostridiales(100);Family_XI(100);Anaerococcus(100);
Otu0209	41	Bacteria(100);Spirochaetes(100);Spirochaetia(100);Brevinematales(100);Brevinemataceae(100);Brevinema(100);
Otu0210	40	Bacteria(100);Firmicutes(100);Bacilli(100);Lactobacillales(100);Streptococcaceae(100);Streptococcus(100);
Otu0211	39	Bacteria(100);Firmicutes(100);Bacilli(100);Lactobacillales(100);Streptococcaceae(100);Lactococcus(100);
Otu0212	39	Bacteria(100);Firmicutes(100);Clostridia(100);Clostridiales(100);Peptostreptococcaceae(100);Peptostreptococcus(100);
Otu0213	39	Bacteria(100);Firmicutes(100);Clostridia(100);Clostridiales(100);Family_XI(100);Peptoniphilus(100);
Otu0214	39	Bacteria(100);Firmicutes(100);Clostridia(100);Clostridiales(100);Eubacteriaceae(100);uncultured(100);
Otu0215	38	Bacteria(100);Firmicutes(100);Clostridia(100);Clostridiales(100);Family_XI(100);Peptoniphilus(87);
Otu0216	36	Bacteria(100);Proteobacteria(100);Alphaproteobacteria(100);Rhizobiales(100);Rhizobiaceae(100);Shinella(100);
Otu0217	35	Bacteria(100);Proteobacteria(100);Alphaproteobacteria(100);Rhizobiales(100);Beijerinckiaceae(100);Bosea(100);
Otu0218	35	Bacteria(100);Proteobacteria(100);Alphaproteobacteria(100);Rhizobiales(100);Rhizobiaceae(100);Rhizobiaceae_unclassified(100);
Otu0219	35	Bacteria(100);Firmicutes(100);Clostridia(100);Clostridiales(100);Ruminococcaceae(100);Subdoligranulum(100);
Otu0220	33	Bacteria(100);Firmicutes(100);Clostridia(100);Clostridiales(100);Lachnospiraceae(100);Lachnospiraceae_unclassified(97);
Otu0221	33	Bacteria(100);Fusobacteria(100);Fusobacteriia(100);Fusobacteriales(100);Fusobacteriaceae(100);Fusobacterium(100);
Otu0222	32	Bacteria(100);Proteobacteria(100);Alphaproteobacteria(100);Azospirillales(100);Azospirillaceae(100);Skermanella(100);
Otu0223	32	Bacteria(100);Firmicutes(100);Clostridia(100);Clostridiales(100);Peptostreptococcaceae(100);Peptostreptococcaceae_unclassified(100);
Otu0224	32	Bacteria(100);Proteobacteria(100);Gammaproteobacteria(100);Betaproteobacteriales(100);Neisseriaceae(100);Neisseria(85);
Otu0225	31	Bacteria(100);Firmicutes(100);Bacilli(100);Lactobacillales(100);Streptococcaceae(100);Streptococcaceae_unclassified(91);
Otu0226	31	Bacteria(100);Bacteroidetes(100);Bacteroidia(100);Flavobacteriales(100);Weeksellaceae(100);Chryseobacterium(100);
Otu0227	30	Bacteria(100);Firmicutes(100);Bacilli(100);Lactobacillales(100);Streptococcaceae(100);Lactococcus(94);
Otu0228	29	Bacteria(100);Proteobacteria(100);Alphaproteobacteria(100);Rhodobacterales(100);Rhodobacteraceae(100);Defluviimonas(97);
Otu0229	29	Bacteria(100);Firmicutes(100);Bacilli(100);Lactobacillales(100);Streptococcaceae(100);Streptococcaceae_unclassified(100);
Otu0230	28	Bacteria(100);Firmicutes(100);Clostridia(100);Clostridiales(100);Family_XI(100);Keratinibaculum(100);
Otu0231	28	Bacteria(100);Proteobacteria(100);Gammaproteobacteria(100);Pseudomonadales(100);Pseudomonadaceae(100);Pseudomonas(100);
Otu0232	28	Bacteria(100);Firmicutes(100);Clostridia(100);Clostridiales(100);Peptostreptococcaceae(100);Peptostreptococcus(100);
Otu0233	28	Bacteria(100);Firmicutes(100);Clostridia(100);Clostridiales(100);Family_XI(100);Helcococcus(100);
Otu0234	28	Bacteria(100);Firmicutes(100);Clostridia(100);Clostridiales(100);Peptococcaceae(97);Peptococcus(97);
Otu0235	27	Bacteria(100);Proteobacteria(100);Alphaproteobacteria(100);Rhizobiales(100);Beijerinckiaceae(100);Methylobacterium(100);
Otu0236	27	Bacteria(100);Firmicutes(100);Clostridia(100);Clostridiales(100);Peptostreptococcaceae(100);Terrisporobacter(93);
Otu0237	27	Bacteria(100);Firmicutes(100);Bacilli(100);Lactobacillales(100);Streptococcaceae(100);Streptococcus(100);
Otu0238	27	Bacteria(100);Synergistetes(100);Synergistia(100);Synergistales(100);Synergistaceae(100);Pyramidobacter(100);
Otu0239	27	Bacteria(100);Proteobacteria(100);Gammaproteobacteria(100);Pseudomonadales(100);Moraxellaceae(100);Acinetobacter(100);
Otu0240	27	Bacteria(100);Firmicutes(100);Clostridia(100);Clostridiales(100);Family_XI(100);Family_XI_unclassified(100);
Otu0241	26	Bacteria(100);Actinobacteria(100);Coriobacteriia(100);Coriobacteriales(100);Coriobacteriales_Incertae_Sedis(97);Coriobacteriales_Incertae_Sedis_unclassified(97);
Otu0242	26	Bacteria(100);Firmicutes(100);Clostridia(100);Clostridiales(100);Family_XI(100);Helcococcus(100);
Otu0243	26	Bacteria(100);Firmicutes(100);Clostridia(100);Clostridiales(100);Family_XIII(100);Family_XIII_AD3011_group(100);
Otu0244	25	Bacteria(100);Firmicutes(100);Bacilli(100);Lactobacillales(100);Streptococcaceae(100);Streptococcaceae_unclassified(56);
Otu0245	25	Bacteria(100);Proteobacteria(100);Gammaproteobacteria(100);Betaproteobacteriales(100);Burkholderiaceae(100);Aquabacterium(96);
Otu0246	25	Bacteria(100);Proteobacteria(100);Gammaproteobacteria(100);Betaproteobacteriales(100);Neisseriaceae(100);Neisseria(92);
Otu0247	24	Bacteria(100);Firmicutes(100);Clostridia(100);Clostridiales(100);Family_XIII(100);Family_XIII_unclassified(100);
Otu0248	24	Bacteria(100);Firmicutes(100);Clostridia(100);Clostridiales(100);Peptostreptococcaceae(100);Peptostreptococcus(100);
Otu0249	24	Bacteria(100);Firmicutes(100);Clostridia(100);Clostridiales(100);Family_XI(100);Anaerosalibacter(100);
Otu0250	24	Bacteria(100);Bacteroidetes(100);Bacteroidia(100);Bacteroidales(100);Bacteroidaceae(100);Bacteroides(100);
Otu0251	23	Bacteria(100);Firmicutes(100);Bacilli(100);Lactobacillales(100);Streptococcaceae(100);Lactococcus(100);
Otu0252	23	Bacteria(100);Firmicutes(100);Clostridia(100);Clostridiales(100);Clostridiaceae_1(100);Haloimpatiens(100);
Otu0253	23	Bacteria(100);Firmicutes(100);Clostridia(100);Clostridiales(100);Family_XI(100);Peptoniphilus(100);
Otu0254	22	Bacteria(100);Firmicutes(100);Bacilli(100);Lactobacillales(100);Streptococcaceae(100);Streptococcus(100);
Otu0255	22	Bacteria(100);Firmicutes(100);Bacilli(100);Lactobacillales(100);Streptococcaceae(100);Lactococcus(64);
Otu0256	22	Bacteria(100);Bacteroidetes(100);Bacteroidia(100);Bacteroidales(100);Porphyromonadaceae(100);Porphyromonas(100);
Otu0257	22	Bacteria(100);Bacteroidetes(100);Bacteroidia(100);Bacteroidales(100);Dysgonomonadaceae(100);Dysgonomonadaceae_unclassified(96);
Otu0258	21	Bacteria(100);Firmicutes(100);Bacilli(100);Lactobacillales(100);Streptococcaceae(100);Streptococcus(62);
Otu0259	21	Bacteria(100);Deinococcus-Thermus(100);Deinococci(100);Deinococcales(100);Deinococcaceae(100);Deinococcus(100);
Otu0260	21	Bacteria(100);Firmicutes(100);Clostridia(100);Clostridiales(100);Family_XI(100);Peptoniphilus(100);
Otu0261	21	Bacteria(100);Proteobacteria(100);Gammaproteobacteria(100);Aeromonadales(100);Aeromonadaceae(100);Aeromonas(100);
Otu0262	21	Bacteria(100);Firmicutes(100);Clostridia(100);Clostridiales(100);Family_XIII(100);Family_XIII_ge(96);
Otu0263	21	Bacteria(100);Proteobacteria(100);Gammaproteobacteria(100);Cardiobacteriales(100);Wohlfahrtiimonadaceae(100);Wohlfahrtiimonas(100);
Otu0264	21	Bacteria(100);Bacteroidetes(100);Bacteroidia(100);Sphingobacteriales(100);Sphingobacteriaceae(100);Sphingobacterium(100);
Otu0265	20	Bacteria(100);Actinobacteria(100);Coriobacteriia(100);Coriobacteriales(100);Eggerthellaceae(100);Gordonibacter(100);
Otu0266	20	Bacteria(100);Firmicutes(100);Clostridia(100);Clostridiales(100);Lachnospiraceae(100);Tyzzerella(100);
Otu0267	20	Bacteria(100);Firmicutes(100);Bacilli(100);Lactobacillales(100);Streptococcaceae(100);Streptococcaceae_unclassified(65);
Otu0268	20	Bacteria(100);Bacteroidetes(100);Bacteroidia(100);Bacteroidales(100);Porphyromonadaceae(100);Porphyromonas(100);
Otu0269	19	Bacteria(100);Firmicutes(100);Clostridia(100);Clostridiales(100);Lachnospiraceae(95);Lachnospiraceae_unclassified(95);
Otu0270	19	Bacteria(100);Proteobacteria(100);Gammaproteobacteria(100);Betaproteobacteriales(100);Burkholderiaceae(100);Burkholderiaceae_unclassified(100);
Otu0271	19	Bacteria(100);Actinobacteria(100);Actinobacteria_unclassified(100);Actinobacteria_unclassified(100);Actinobacteria_unclassified(100);Actinobacteria_unclassified(100);
Otu0272	19	Bacteria(100);Firmicutes(100);Clostridia(100);Clostridiales(100);Family_XI(100);W5053(100);
Otu0273	19	Bacteria(100);Proteobacteria(100);Gammaproteobacteria(100);Betaproteobacteriales(100);Burkholderiaceae(100);Burkholderia-Caballeronia-Paraburkholderia(69);
Otu0274	19	Bacteria(100);Proteobacteria(100);Alphaproteobacteria(100);Sphingomonadales(100);Sphingomonadaceae(100);Sphingomonas(95);
Otu0275	19	Bacteria(100);Proteobacteria(100);Gammaproteobacteria(100);Pseudomonadales(100);Pseudomonadaceae(100);Pseudomonas(100);
Otu0276	18	Bacteria(100);Firmicutes(100);Clostridia(100);Clostridiales(100);Peptostreptococcaceae(100);Peptostreptococcus(100);
Otu0277	18	Bacteria(100);Actinobacteria(100);Coriobacteriia(100);Coriobacteriales(100);Eggerthellaceae(100);Eggerthellaceae_unclassified(100);
Otu0278	18	Bacteria(100);Bacteroidetes(100);Bacteroidia(100);Sphingobacteriales(100);Sphingobacteriaceae(100);Pedobacter(100);
Otu0279	17	Bacteria(100);Actinobacteria(100);Actinobacteria(100);Micrococcales(100);Microbacteriaceae(95);Microbacteriaceae_unclassified(95);
Otu0280	17	Bacteria(100);Proteobacteria(100);Alphaproteobacteria(100);Sphingomonadales(100);Sphingomonadaceae(100);Sphingobium(71);
Otu0281	17	Bacteria(100);Firmicutes(100);Clostridia(100);Clostridiales(100);Peptococcaceae(59);Peptococcus(59);
Otu0282	17	Bacteria(100);Firmicutes(100);Clostridia(100);Clostridiales(100);Family_XI(100);Tepidimicrobium(100);
Otu0283	17	Bacteria(100);Proteobacteria(100);Gammaproteobacteria(100);Enterobacteriales(100);Enterobacteriaceae(100);Enterobacteriaceae_unclassified(71);
Otu0284	17	Bacteria(100);Bacteria_unclassified(100);Bacteria_unclassified(100);Bacteria_unclassified(100);Bacteria_unclassified(100);Bacteria_unclassified(100);
Otu0285	17	Bacteria(100);Firmicutes(100);Clostridia(100);Clostridiales(100);Ruminococcaceae(95);Ruminococcaceae_ge(59);
Otu0286	16	Bacteria(100);Firmicutes(100);Erysipelotrichia(100);Erysipelotrichales(100);Erysipelotrichaceae(100);Erysipelotrichaceae_UCG-003(100);
Otu0287	16	Bacteria(100);Actinobacteria(100);Coriobacteriia(100);Coriobacteriales(100);Atopobiaceae(100);Olsenella(100);
Otu0288	16	Bacteria(100);Firmicutes(100);Bacilli(100);Lactobacillales(100);Streptococcaceae(100);Streptococcaceae_unclassified(94);
Otu0289	15	Bacteria(100);Bacteroidetes(100);Bacteroidia(100);Bacteroidales(100);Prevotellaceae(100);Alloprevotella(100);
Otu0290	15	Bacteria(100);Bacteroidetes(100);Bacteroidia(100);Sphingobacteriales(100);Sphingobacteriaceae(100);Pedobacter(100);
Otu0291	15	Bacteria(100);Firmicutes(100);Clostridia(100);Clostridiales(100);Family_XIII(100);Family_XIII_AD3011_group(100);
Otu0292	15	Bacteria(100);Proteobacteria(100);Gammaproteobacteria(100);Cardiobacteriales(100);Cardiobacteriaceae(100);Cardiobacterium(100);
Otu0293	15	Bacteria(100);Bacteroidetes(100);Bacteroidia(100);Bacteroidales(100);Prevotellaceae(100);Prevotella(100);
Otu0294	14	Bacteria(100);Bacteroidetes(100);Bacteroidia(100);Flavobacteriales(100);Flavobacteriaceae(100);Capnocytophaga(100);
Otu0295	14	Bacteria(100);Bacteroidetes(100);Bacteroidia(100);Flavobacteriales(100);Flavobacteriaceae(100);Flavobacterium(100);
Otu0296	14	Bacteria(100);Bacteroidetes(100);Bacteroidia(100);Flavobacteriales(100);Weeksellaceae(100);Chryseobacterium(100);
Otu0297	14	Bacteria(100);Firmicutes(100);Clostridia(100);Clostridiales(100);Ruminococcaceae(100);Ruminococcaceae_unclassified(100);
Otu0298	14	Bacteria(100);Proteobacteria(100);Gammaproteobacteria(100);Pasteurellales(100);Pasteurellaceae(100);Pasteurellaceae_unclassified(100);
Otu0299	14	Bacteria(100);Firmicutes(100);Bacilli(100);Lactobacillales(100);Streptococcaceae(100);Anthococcus(100);
Otu0300	14	Bacteria(100);Firmicutes(100);Clostridia(100);Clostridiales(100);Lachnospiraceae(100);Coprococcus_2(100);
Otu0301	14	Bacteria(100);Firmicutes(100);Clostridia(100);Clostridiales(100);Family_XI(100);Peptoniphilus(100);
Otu0302	14	Bacteria(100);Proteobacteria(100);Alphaproteobacteria(100);Rhizobiales(100);Pleomorphomonadaceae(100);Pleomorphomonas(100);
Otu0303	14	Bacteria(100);Firmicutes(100);Bacilli(100);Lactobacillales(100);Streptococcaceae(100);Lactococcus(100);
Otu0304	13	Bacteria(100);Firmicutes(100);Clostridia(100);Clostridiales(100);Lachnospiraceae(100);Lachnospiraceae_unclassified(100);
Otu0305	13	Bacteria(100);Firmicutes(100);Negativicutes(100);Selenomonadales(100);Veillonellaceae(100);Veillonellaceae_unclassified(70);
Otu0306	13	Bacteria(100);Actinobacteria(100);Coriobacteriia(100);Coriobacteriales(100);Eggerthellaceae(100);CHKCI002(100);
Otu0307	13	Bacteria(100);Actinobacteria(100);Coriobacteriia(100);Coriobacteriales(100);Atopobiaceae(100);Atopobium(85);
Otu0308	13	Bacteria(100);Firmicutes(100);Clostridia(100);Clostridiales(100);Peptostreptococcaceae(100);Peptostreptococcus(100);
Otu0309	13	Bacteria(100);Proteobacteria(100);Alphaproteobacteria(100);Azospirillales(100);Azospirillaceae(100);Azospirillum(100);
Otu0310	13	Bacteria(100);Firmicutes(100);Clostridia(100);Clostridiales(100);Ruminococcaceae(100);Faecalibacterium(100);
Otu0311	13	Bacteria(100);Firmicutes(100);Bacilli(100);Bacillales(100);Staphylococcaceae(100);Staphylococcus(100);
Otu0312	13	Bacteria(100);Firmicutes(100);Clostridia(100);Clostridiales(100);Family_XI(100);Ezakiella(100);
Otu0313	13	Bacteria(100);Tenericutes(100);Mollicutes(100);Mycoplasmatales(100);Mycoplasmataceae(100);Mycoplasma(93);
Otu0314	13	Bacteria(100);Planctomycetes(100);Planctomycetacia(100);Planctomycetales(100);Rubinisphaeraceae(100);SH-PL14(100);
Otu0315	13	Bacteria(100);Firmicutes(100);Bacilli(100);Lactobacillales(100);Streptococcaceae(100);Lactococcus(100);
Otu0316	13	Bacteria(100);Firmicutes(100);Clostridia(100);Clostridiales(100);Peptostreptococcaceae(100);Peptostreptococcaceae_unclassified(100);
Otu0317	12	Bacteria(100);Actinobacteria(100);Coriobacteriia(100);Coriobacteriales(100);Coriobacteriales_unclassified(100);Coriobacteriales_unclassified(100);
Otu0318	12	Bacteria(100);Firmicutes(100);Clostridia(100);Clostridiales(100);Lachnospiraceae(100);Lachnospiraceae_unclassified(100);
Otu0319	12	Bacteria(100);Bacteroidetes(100);Bacteroidia(100);Bacteroidales(100);Bacteroidales_unclassified(100);Bacteroidales_unclassified(100);
Otu0320	12	Bacteria(100);Proteobacteria(100);Gammaproteobacteria(100);Enterobacteriales(100);Enterobacteriaceae(100);Enterobacteriaceae_unclassified(100);
Otu0321	12	Bacteria(100);Actinobacteria(100);Coriobacteriia(100);Coriobacteriales(100);Eggerthellaceae(100);Eggerthellaceae_unclassified(100);
Otu0322	12	Bacteria(100);Bacteroidetes(100);Bacteroidia(100);Flavobacteriales(100);Flavobacteriaceae(100);Capnocytophaga(100);
Otu0323	12	Bacteria(100);Proteobacteria(100);Alphaproteobacteria(100);Rhizobiales(100);Rhizobiaceae(100);Rhizobiaceae_unclassified(100);
Otu0324	12	Bacteria(100);Bacteroidetes(100);Bacteroidia(100);Flavobacteriales(100);Flavobacteriaceae(100);Capnocytophaga(100);
Otu0325	11	Bacteria(100);Firmicutes(100);Clostridia(100);Clostridiales(100);Family_XI(100);Gallicola(100);
Otu0326	11	Bacteria(100);Firmicutes(100);Clostridia(100);Clostridiales(100);Family_XI(100);W5053(91);
Otu0327	11	Bacteria(100);Firmicutes(100);Clostridia(100);Clostridiales(100);Family_XI(100);Family_XI_unclassified(100);
Otu0328	11	Bacteria(100);Firmicutes(100);Clostridia(100);Clostridiales(100);Ruminococcaceae(100);Ruminococcaceae_UCG-010(100);
Otu0329	11	Bacteria(100);Firmicutes(100);Clostridia(100);Clostridiales(100);Family_XIII(100);S5-A14a(100);
Otu0330	11	Bacteria(100);Firmicutes(100);Clostridia(100);Clostridiales(100);Family_XI(100);Peptoniphilus(100);
Otu0331	11	Bacteria(100);Fusobacteria(100);Fusobacteriia(100);Fusobacteriales(100);Fusobacteriaceae(100);Cetobacterium(100);
Otu0332	11	Bacteria(100);Proteobacteria(100);Alphaproteobacteria(100);Rhizobiales(100);Rhizobiaceae(100);Allorhizobium-Neorhizobium-Pararhizobium-Rhizobium(55);
Otu0333	11	Bacteria(100);Firmicutes(100);Clostridia(100);Clostridiales(100);Lachnospiraceae(100);Lachnospiraceae_unclassified(100);
Otu0334	11	Bacteria(100);Firmicutes(100);Bacilli(100);Lactobacillales(100);Streptococcaceae(100);Anthococcus(55);
Otu0335	11	Bacteria(100);Firmicutes(100);Clostridia(100);Clostridiales(100);Peptostreptococcaceae(100);Peptostreptococcus(100);
